# Supplementary material for: The Cis-Regulatory Code for Kelch-like 21/30 Specific Expression in Ciona robusta Sensory Organs
Source: Front Cell Dev Biol. 2020 Sep 11;8:569601. doi: 10.3389/fcell.2020.569601 (PMC7517041; doi:10.3389/fcell.2020.569601)
Supplement: TABLE S1 — List of Klhl protein sequences employed for phylogeny of Figure 1. [file Table_1.XLS]

## Sheet: Coppola et al. Supplemental Tab
Supplemental Table S1. List of Klhl protein sequences employed for phylogeny of Figure 1.
>NP_065917.1_KLHL1_Hsapiens
MSGSGRKDFDVKHILRLRWKLFSHPSPSTGGPAGGGCLQQDGSGSFEHWGPSQSRLLKSQERSGVSTFWKKPSSSSSSSSSPSSSSSSFNPLNGTLLPVATRLQQGAPGQGTQQPARTLFYVESLEEEVVPGMDFPGPHEKGLVLQELKVEPDNSSQATGEGCGHRLSSTGHSMTPQSDLDSSSSEEFYQAVHHAEQTFRKMESYLKQQQLCDVILIVGNRKIPAHRLVLSSVSDYFAAMFTSDVCEAKQEEIKMEGIDPNALWDLVQFAYTGCLELKEDTIENLLAAACLLQLPQVVEVCCHFLMKLLHPSNCLGIRAFADAQGCIELMKVAHSYTMENIMEVIRNQEFLLLPAEELHKLLASDDVNVPDEETIFHALMMWVKYDMQSRCNDLSMLLA…
>NP_009177.3_KLHL2_Hsapiens
METPPLPPACTKQGHQKPLDSKDDNTEKHCPVTVNPWHMKKAFKVMNELRSQNLLCDVTIVAEDMEISAHRVVLAACSPYFHAMFTGEMSESRAKRVRIKEVDGWTLRMLIDYVYTAEIQVTEENVQVLLPAAGLLQLQDVKKTCCEFLESQLHPVNCLGIRAFADMHACTDLLNKANTYAEQHFADVVLSEEFLNLGIEQVCSLISSDKLTISSEEKVFEAVIAWVNHDKDVRQEFMARLMEHVRLPLLPREYLVQRVEEEALVKNSSACKDYLIEAMKYHLLPTEQRILMKSVRTRLRTPMNLPKLMVVVGGQAPKAIRSVECYDFKEERWHQVAELPSRRCRAGMVYMAGLVFAVGGFNGSLRVRTVDSYDPVKDQWTSVANMRDRRSTLGAAVLN…
>ENSP00000312397.4_KLHL3_Hsapiens
MEGESVKLSSQTLIQAGDDEKNQRTITVNPAHMGKAFKVMNELRSKQLLCDVMIVAEDVEIEAHRVVLAACSPYFCAMFTGDMSESKAKKIEIKDVDGQTLSKLIDYIYTAEIEVTEENVQVLLPAASLLQLMDVRQNCCDFLQSQLHPTNCLGIRAFADVHTCTDLLQQANAYAEQHFPEVMLGEEFLSLSLDQVCSLISSDKLTVSSEEKVFEAVISWINYEKETRLEHMAKLMEHVRLPLLPRDYLVQTVEEEALIKNNNTCKDFLIEAMKYHLLPLDQRLLIKNPRTKPRTPVSLPKVMIVVGGQAPKAIRSVECYDFEEDRWDQIAELPSRRCRAGVVFMAGHVYAVGGFNGSLRVRTVDVYDGVKDQWTSIASMQERRSTLGAAVLNDLLYAV…
>NP_476503.1_KLHL4_Hsapiens
MSVSGKKEFDVKQILRLRWRWFSHPFQGSTNTGSCLQQEGYEHRGTPVQGRLKSHSRDRNGLKKSNSPVHHNILAPVPGPAPAHQRAVQNLQQHNLIVHFQANEDTPKSVPEKNLFKEACEKRAQDLEMMADDNIEDSTARLDTQHSEDMNATRSEEQFHVINHAEQTLRKMENYLKEKQLCDVLLIAGHLRIPAHRLVLSAVSDYFAAMFTNDVLEAKQEEVRMEGVDPNALNSLVQYAYTGVLQLKEDTIESLLAAACLLQLTQVIDVCSNFLIKQLHPSNCLGIRSFGDAQGCTELLNVAHKYTMEHFIEVIKNQEFLLLPANEISKLLCSDDINVPDEETIFHALMQWVGHDVQNRQGELGMLLSYIRLPLLPPQLLADLETSSMFTGDLECQKL…
>NP_057074.3_KLHL5_Hsapiens
MNVIYFPLHIFVVYSRAYTSLVLVGCTNLCAVLFARCLDDHLVSLRMSGSRKEFDVKQILKIRWRWFGHQASSPNSTVDSQQGEFWNRGQTGANGGRKFLDPCSLQLPLASIGYRRSSQLDFQNSPSWPMASTSEVPAFEFTAEDCGGAHWLDRPEVDDGTSEEENESDSSSCRTSNSSQTLSSCHTMEPCTSDEFFQALNHAEQTFKKMENYLRHKQLCDVILVAGDRRIPAHRLVLSSVSDYFAAMFTNDVREARQEEIKMEGVEPNSLWSLIQYAYTGRLELKEDNIECLLSTACLLQLSQVVEACCKFLMKQLHPSNCLGIRSFADAQGCTDLHKVAHNYTMEHFMEVIRNQEFVLLPASEIAKLLASDDMNIPNEETILNALLTWVRHDLEQRR…
>NP_569713.2_KLHL6_Hsapiens
MLMAGQRGAWTMGDVVEKSLEGPLAPSTDEPSQKTGDLVEILNGEKVKFDDAGLSLILQNGLETLRMENALTDVILCVDIQEFSCHRVVLAAASNYFRAMFCNDLKEKYEKRIIIKGVDAETMHTLLDYTYTSKALITKQNVQRVLEAANLFQFLRMVDACASFLTEALNPENCVGILRLADTHSLDSLKKQVQSYIIQNFVQILNSEEFLDLPVDTLHHILKSDDLYVTEEAQVFETVMSWVRHKPSERLCLLPYVLENVRLPLLDPWYFVETVEADPLIRQCPEVFPLLQEARMYHLSGNEIISERTKPRMHEFQSEVFMIIGGCTKDERFVAEVTCLDPLRRSRLEVAKLPLTEHELESENKKWVEFACVTLKNEVYISGGKETQHDVWKYNSSIN…
>ABQ59041.1_KLHL7_Hsapiens
MLGGTDCRTFLTSHINLKKTLCDVILMVQERKIPAHRVVLAAASHFFNLMFTTNMLESKSFEVELKDAEPDIIEQLVEFAYTARISVNSNNVQSLLDAANQYQIEPVKKMCVDFLKEQVDASNCLGISVLAECLDCPELKATADDFIHQHFTEVYKTDEFLQLDVKRVTHLLNQDTLTVRAEDQVYDAAVRWLKYDEPNRQPFMVDILAKVRFPLISKNFLSKTVQAEPLIQDNPECLKMVISGMRYHLLSPEDREELVDGTRPRRKKHDYRIALFGGSQPQSCRYFNPKDYSWTDIRCPFEKRRDAACVFWDNVVYILGGSQLFPIKRMDCYNVVKDSWYSKLGPPTPRDSLAACAAEGKIYTSGGSEVGNSALYLFECYDTRTESWHTKPSMLTQRC…
>NP_001278935.1_KLHL8_Hsapiens
MASDSMSSKQARNHITKGKRQQQHQQIKNRSSISDGDGEDSFIFEANEAWKDFHGSLLRFYENGELCDVTLKVELVARACCEYMKLHFHPSNCLAVRAFAESHNRIDLMDMADQYACDHFTEVVECEDFVSVSPQHLHKLLSSSDLNIENEKQVYNAAIKWLLANPQHHSKWLDETLAQVRLPLLPVDFLMGVVAKEQIVKQNLKCRDLLDEARNYHLHLSSRAVPDFEYSIRTTPRKHTAGVLFCVGGRGGSGDPFRSIECYSINKNSWFFGPEMNSRRRHVGVISVEGKVYAVGGHDGNEHLGSMEMFDPLTNKWMMKASMNTKRRGIALASLGGPIYAIGGLDDNTCFNDVERYDIESDQWSTVAPMNTPRGGVGSVALVNHVYAVGGNDGMASLS…
>NP_061335.1_KLHL9_Hsapiens
MKVSLGNGEMGVSAHLQPCKAGTTRFFTSNTHSSVVLQGFDQLRIEGLLCDVTLVPGDGDEIFPVHRAMMASASDYFKAMFTGGMKEQDLMCIKLHGVNKVGLKKIIDFIYTAKLSLNMDNLQDTLEAASFLQILPVLDFCKVFLISGVSLDNCVEVGRIANTYNLIEVDKYVNNFILKNFPALLSTGEFLKLPFERLAFVLSSNSLKHCTELELFKAACRWLRLEDPRMDYAAKLMKNIRFPLMTPQDLINYVQTVDFMRTDNTCVNLLLEASNYQMMPYMQPVMQSDRTAIRSDSTHLVTLGGVLRQQLVVSKELRMYDERAQEWRSLAPMDAPRYQHGIAVIGNFLYVVGGQSNYDTKGKTAVDTVFRFDPRYNKWMQVASLNEKRTFFHLSALKG…
>AAS91792.1_KLHL10_Hsapiens
MEMESAAASTRFHQPHMERKMSAMACEIFNELRLEGKLCDVVIKVNGFEFSAHKNILCSCSSYFRALFTSGWNNTEKKVYNIPGISPDMMKLIIEYAYTRTVPITPDNVEKLLAAADQFNIMGIVRGCCEFLKSELCLDNCIGICKFTDYYYCPELRQKAYMFILHNFEEMVKVSAEFLELSVTELKDIIEKDELNVKQEDAVFEAILKWISHDPQNRKQHISILLPKVRLALMHAEYFMNNVKMNDYVKDSEECKPVIINALKAMYDLNMNGPSNSDFTNPLTRPRLPYAILFAIGGWSGGSPTNAIEAYDARADRWVNVTCEEESPRAYHGAAYLKGYVYIIGGFDSVDYFNSVKRFDPVKKTWHQVAPMHSRRCYVSVTVLGNFIYAMGGFDGYVR…
>NP_001289980.1_KLHL12_Hsapiens
MDVNKFEASVGFLDVKKFLSTWKLQNPRTHFVLSPHCFMGGIMAPKDIMTNTHAKSILNSMNSLRKSNTLCDVTLRVEQKDFPAHRIVLAACSDYFCAMFTSELSEKGKPYVDIQGLTASTMEILLDFVYTETVHVTVENVQELLPAACLLQLKGVKQACCEFLESQLDPSNCLGIRDFAETHNCVDLMQAAEVFSQKHFPEVVQHEEFILLSQGEVEKLIKCDEIQVDSEEPVFEAVINWVKHAKKEREESLPNLLQYVRMPLLTPRYITDVIDAEPFIRCSLQCRDLVDEAKKFHLRPELRSQMQGPRTRARLGANEVLLVVGGFGSQQSPIDVVEKYDPKTQEWSFLPSITRKRRYVASVSLHDRIYVIGGYDGRSRLSSVECLDYTADEDGVWYS…
>XP_011529711.1_KLHL13_Hsapiens
MDHLHRGELVAAILRNRRRRQLSLKQADFKDIFKKSTSGSLVEEEDQHMKLSLGGSEMGLSSHLQSSKAGPTRIFTSNTHSSVVLQGFDQLRLEGLLCDVTLMPGDTDDAFPVHRVMMASASDYFKAMFTGGMKEQDLMCIKLHGVSKVGLRKIIDFIYTAKLSLNMDNLQDTLEAASFLQILPVLDFCKVFLISGVTLDNCVEVGRIANTYNLTEVDKYVNSFVLKNFPALLSTGEFLKLPFERLAFVLSSNSLKHCTELELFKATCRWLRLEEPRMDFAAKLMKNIRFPLMTPQELINYVQTVDFMRTDNTCVNLLLEASNYQMMPYMQPVMQSDRTAIRSDTTHLVTLGGVLRQQLVVSKELRMYDEKAHEWKSLAPMDAPRYQHGIAVIGNFLYV…
>ENSP00000352314.4_KLHL14_Hsapiens
MSRSGDRTSTFDPSHSDNLLHGLNLLWRKQLFCDVTLTAQGQQFHCHKAVLASCSQYFRSLFSSHPPLGGGVGGQDGLGAPKDQQQPPQQQPSQQQQPPPQEEPGTPSSSPDDKLLTSPRAINNLVLQGCSSIGLRLVLEYLYTANVTLSLDTVEEVLSVSKILHIPQVTKLCVQFLNDQISVQNYKQVCKIAALHGLEETKKLANKYLVEDVLLLNFEEMRALLDSLPPPVESELALFQMSVLWLEHDRETRMQYAPDLMKRLRFALIPAPELVERVQSVDFMRTDPVCQKLLLDAMNYHLMPFRQHCRQSLASRIRSNKKMLLLVGGLPPGPDRLPSNLVQYYDDEKKTWKILTIMPYNSAHHCVVEVENFLFVLGGEDQWNPNGKHSTNFVSRYDP…
>NP_085127.2_KLHL15B_Hsapiens
MAGDVEGFCSSIHDTSVSAGFRALYEEGLLLDVTLVIEDHQFQAHKALLATQSDYFRIMFTADMRERDQDKIHLKGLTATGFSHVLQFMYYGTIELSMNTVHEILQAAMYVQLIEVVKFCCSFLLAKICLENCAEIMRLLDDFGVNIEGVREKLDTFLLDNFVPLMSRPDFLSYLSFEKLMSYLDNDHLSRFPEIELYEAVQSWLRHDRRRWRHTDTIIQNIRFCLMTPTSVFEKVKTSEFYRYSRQLRYEVDQALNYFQNVHQQPLLDMKSSRIRSAKPQTTVFRGMIGHSMVNSKILLLKKPRVWWELEGPQVPLRPDCLAIVNNFVFLLGGEELGPDGEFHASSKVFRYDPRQNSWLQMADMSVPRSEFAVGVIGKFIYAVAGRTRDETFYSTERY…
>ENSP00000343930.3_KLHL17_Hsapiens
MQPRSERPAGRTQSPEHGSPGPGPEAPPPPPPQPPAPEAERTRPRQARPAAPMEGAVQLLSREGHSVAHNSKRHYHDAFVAMSRMRQRGLLCDIVLHVAAKEIRAHKVVLASCSPYFHAMFTNEMSESRQTHVTLHDIDPQALDQLVQFAYTAEIVVGEGNVQTLLPAASLLQLNGVRDACCKFLLSQLDPSNCLGIRGFADAHSCSDLLKAAHRYVLQHFVDVAKTEEFMLLPLKQVLELVSSDSLNVPSEEEVYRAVLSWVKHDVDARRQHVPRLMKCVRLPLLSRDFLLGHVDAESLVRHHPDCKDLLIEALKFHLLPEQRGVLGTSRTRPRRCEGAGPVLFAVGGGSLFAIHGDCEAYDTRTDRWHVVASMSTRRARVGVAAVGNRLYAVGGYDG…
>NP_079286.2_KLHL18_Hsapiens
MVEDGAEELEDLVHFSVSELPSRGYGVMEEIRRQGKLCDVTLKIGDHKFSAHRIVLAASIPYFHAMFTNDMMECKQDEIVMQGMDPSALEALINFAYNGNLAIDQQNVQSLLMGASFLQLQSIKDACCTFLRERLHPKNCLGVRQFAETMMCAVLYDAANSFIHQHFVEVSMSEEFLALPLEDVLELVSRDELNVKSEEQVFEAALAWVRYDREQRGPYLPELLSNIRLPLCRPQFLSDRVQQDDLVRCCHKCRDLVDEAKDYHLMPERRPHLPAFRTRPRCCTSIAGLIYAVGGLNSAGDSLNVVEVFDPIANCWERCRPMTTARSRVGVAVVNGLLYAIGGYDGQLRLSTVEAYNPETDTWTRVGSMNSKRSAMGTVVLDGQIYVCGGYDGNSSLSS…
>ENSP00000171111.4_KLHL19_Hsapiens
MQPDPRPSGAGACCRFLPLQSQCPEGAGDAVMYASTECKAEVTPSQHGNRTFSYTLEDHTKQAFGIMNELRLSQQLCDVTLQVKYQDAPAAQFMAHKVVLASSSPVFKAMFTNGLREQGMEVVSIEGIHPKVMERLIEFAYTASISMGEKCVLHVMNGAVMYQIDSVVRACSDFLVQQLDPSNAIGIANFAEQIGCVELHQRAREYIYMHFGEVAKQEEFFNLSHCQLVTLISRDDLNVRCESEVFHACINWVKYDCEQRRFYVQALLRAVRCHSLTPNFLQMQLQKCEILQSDSRCKDYLVKIFEELTLHKPTQVMPCRAPKVGRLIYTAGGYFRQSLSYLEAYNPSDGTWLRLADLQVPRSGLAGCVVGGLLYAVGGRNNSPDGNTDSSALDCYNPM…
>NP_055273.2_KLHL20_Hsapiens
MEGKPMRRCTNIRPGETGMDVTSRCTLGDPNKLPEGVPQPARMPYISDKHPRQTLEVINLLRKHRELCDVVLVVGAKKIYAHRVILSACSPYFRAMFTGELAESRQTEVVIRDIDERAMELLIDFAYTSQITVEEGNVQTLLPAACLLQLAEIQEACCEFLKRQLDPSNCLGIRAFADTHSCRELLRIADKFTQHNFQEVMESEEFMLLPANQLIDIISSDELNVRSEEQVFNAVMAWVKYSIQERRPQLPQVLQHVRLPLLSPKFLVGTVGSDPLIKSDEECRDLVDEAKNYLLLPQERPLMQGPRTRPRKPIRCGEVLFAVGGWCSGDAISSVERYDPQTNEWRMVASMSKRRCGVGVSVLDDLLYAVGGHDGSSYLNSVERYDPKTNQWSSDVAPT…
>NP_055666.2_KLHL21_Hsapiens
MERPAPLAVLPFSDPAHALSLLRGLSQLRAERKFLDVTLEAAGGRDFPAHRAVLAAASPYFRAMFAGQLRESRAERVRLHGVPPDMLQLLLDFSYTGRVAVSGDNAEPLLRAADLLQFPAVKEACGAFLQQQLDLANCLDMQDFAEAFSCSGLASAAQRFILRHVGELGAEQLERLPLARLLRYLRDDGLCVPKEEAAYQLALRWVRADPPRRAAHWPQLLEAVRLPFVRRFYLLAHVEAEPLVARCPPCLRLLREARDFQAARYDRHDRGPCPRMRPRPSTGLAEILVLVGGCDQDCDELVTVDCYNPQTGQWRYLAEFPDHLGGGYSIVALGNDIYVTGGSDGSRLYDCVWRYNSSVNEWAEVAPMLKAREYHSSSVLDGLLYVVAADSTERYDHTT…
>XP_016884508.1_KLHL22_Hsapiens
MEDVFLFYRTCFCSMGLGSSCHLSLPKRAEALLCSRKATVVRDLVAVRMAEEQEFTQLCKLPAQPSHPHCVNNTYRSAQHSQALLRGLLALRDSGILFDVVLVVEGRHIEAHRILLAASCDYFRGMFAGGLKEMEQEEVLIHGVSYNAMCQILHFIYTSELELSLSNVQETLVAACQLQIPEIIHFCCDFLMSWVDEENILDVYRLAELFDLSRLTEQLDTYILKNFVAFSRTDKYRQLPLEKVYSLLSSNRLEVSCETEVYEGALLYHYSLEQVQADQISLHEPPKLLETVRFPLMEAEVLQRLHDKLDPSPLRDTVASALMYHRNESLQPSLQSPQTELRSDFQCVVGFGGIHSTPSTVLSDQAKYLNPLLGEWKHFTASLAPRMSNQGIAVLNNFV…
>AAH10437.2_KLHL23_Hsapiens
MALKGQEDYIYLFKDSTHPVDFLDAFRTFYLDGLFTDITLQCPSGIIFHCHRAVLAACSNYFKAMFTADMKEKFKNKIKLSGIHHDILEGLVNYAYTSQIEITKRNVQSLLEAADLLQFLSVKKACERFLVRHLDIDNCIGMHSFAEFHVCPELEKESRRILCSKFKEVWQQEEFLEISLEKFLFILSRKNLSVWKEEAIIEPVIKWTAHDVENRIECLYNLLSYINIDIDPVYLKTALGLQRSCLLTENKIRSLIYNALNPMHKEISQRSTATMYIIGGYYWHPLSEVHIWDPLTNVWIQGAEIPDYTRESYGVTCLGPNIYVTGGYRTDNIEALDTVWIYNSESDEWTEGLPMLNARYYHCAVTLGGCVYALGGYRKGAPAEEAEFYDPLKEKWIPI…
>NP_060114.2_KLHL24_Hsapiens
MVLILGRRLNREDLGVRDSPATKRKVFEMDPKSLTGHEFFDFSSGSSHAENILQIFNEFRDSRLFTDVIICVEGKEFPCHRAVLSACSSYFRAMFCNDHRESREMLVEINGILAEAMECFLQYVYTGKVKITTENVQYLFETSSLFQISVLRDACAKFLEEQLDPCNCLGIQRFADTHSLKTLFTKCKNFALQTFEDVSQHEEFLELDKDELIDYICSDELVIGKEEMVFEAVMRWVYRAVDLRRPLLHELLTHVRLPLLHPNYFVQTVEVDQLIQNSPECYQLLHEARRYHILGNEMMSPRTRPRRSTGYSEVIVVVGGCERVGGFNLPYTECYDPVTGEWKSLAKLPEFTKSEYAVCALRNDILVSGGRINSRDVWIYNSQLNIWIRVASLNKGRWR…
>AAH28100.1_KLHL25_Hsapiens
MSVSVHETRKSRSSTGSMNVTLFHKASHPDCVLAHLNTLRKHCMFTDVTLWAGDRAFPCHRAVLAASSRYFEAMFSHGLRESRDDTVNFQDNLHPEVLELLLDFAYSSRIAINEENAESLLEAGDMLQFHDVRDAAAEFLEKNLFPSNCLGMMLLSDAHQCRRLYEFSWRMCLVHFETVRQSEDFNSLSKDTLLDLISSDELETEDERVVFEAILQWVKHDLEPRKVHLPELLRSVRLALLPSDCLQEAVSSEALLMADERTKLIMDEALRCKTRILQNDGVVTSPCARPRKAGHTLLILGGQTFMCDKIYQVDHKAKEIIPKADLPSPRKEFSASAIGCKVYVTGGRGSENGVSKDVWVYDTVHEEWSKAAPMLIARFGHGSAELENCLYVVGGHTSL…
>NP_060786.1_KLHL26_Hsapiens
MAESGGSSGGAGGGGAFGAGPGPERPNSTADKNGALKCTFSAPSHSTSLLQGLATLRAQGQLLDVVLTINREAFPAHKVVLAACSDYFRAMFTGGMREASQDVIELKGVSARGLRHIIDFAYSAEVTLDLDCVQDVLGAAVFLQMLPVVELCEEFLKAAMSVETCLNIGQMATTFSLASLRESVDAFTFRHFLQIAEEEDFLRLPLERLVFFLQSNRLQSCAEIDLFRAAVRWLQHDPARRPRASHVLCHIRFPLMQSSELVDSVQTLDIMVEDVLCRQYLLEAFNYQVLPFRQHEMQSPRTAVRSDVPSLVTFGGTPYTDSDRSVSSKVYQLPEPGARHFRELTEMEVGCSHTCVAVLDNFVYVAGGQHLQYRSGEGAVDACYRYDPHLNRWLRLQAM…
>NP_001138821.1_KLHL27_Hsapiens
MANEDCPKAADSPFSSDKHAQLILAQINKMRNGQHFCDVQLQVGQESFKAHRLVLAASSPYFAALFTGGMKESSKDVVPILGIEAGIFQILLDFIYTGIVNIGVNNVQELIIAADMLQLTEVVHLCCEFLKGQIDPLNCIGIFQFSEQIACHDLLEFSENYIHVHFLEVHSGEEFLALTKDQLIKILRSEELSIEDEYQVFLAAMQWILKDLGKRRKHVVEVLDPIRFPLLPPQRLLKYIEGVSDFNLRVALQTLLKEYCEVCKSPKENKFCSFLQTSKVRPRKKARKYLYAVGGYTRLQGGRWSDSRALSCVERFDTFSQYWTTVSSLHQARSGLGVTVLGGMVYAIGGEKDSMIFDCTECYDPVTKQWTTVASMNHPRCGLGVCVCYGAIYALGGWV…
>NP_001295041.1_KLHL28_Hsapiens
MHFKCKYSYPALYQMDHTSPTYMLANLTHLHSEQLLQGLNLLRQHHELCDIILRVGDVKIHAHKVVLASVSPYFKAMFTGNLSEKENSEVEFQCIDETALQAIVEYAYTGTVFISQDTVESLLPAANLLQIKLVLKECCAFLESQLDPGNCIGISRFAETYGCRDLYLAATKYICQNFEAVCQTEEFFELTHADLDEIVSNDCLNVATEETVFYALESWIKYDVQERQKYLAQLLNSVRLPLLSVKFLTRLYEANHLIRDDRTCKHLLNEALKYHFMPEHRLSHQTVLMTRPRCAPKVLCAVGGKSGLFACLDSVEMYFPQNDSWIGLAPLNIPRYEFGICVLDQKVYVIGGIATNVRPGVTIRKHENSVECWNPDTNTWTSLERMNESRSTLGVVVLA…
>NP_443152.1_KLHL29_Hsapiens
MSRHHSRFERDYRVGWDRREWSVNGTHGTTSICSVTSGAGGGTASSLSVRPGLLPLPVVPSRLPTPATAPAPCTTGSSEAITSLVASSASAVTTKAPGISKGDSQSQGLATSIRWGQTPINQSTPWDTDEPPSKQMRESDNPGTGPWVTTVAAGNQPTLIAHSYGVAQPPTFSPAVNVQAPVIGVTPSLPPHVGPQLPLMPGHYSLPQPPSQPLSSVVVNMPAQALYASPQPLAVSTLPGVGQVARPGPTAVGNGHMAGPLLPPPPPAQPSATLPSGAPATNGPPTTDSAHGLQMLRTIGVGKYEFTDPGHPREMLKELNQQRRAKAFTDLKIVVEGREFEVHQNVLASCSLYFKDLIQRSVQDSGQGGREKLELVLSNLQADVLELLLEFVYTGSLVI…
>NP_940984.3_KLHL30_Hsapiens
MVRNVDDLDFHLPSHAQDMLDGLQRLRSQPKLADVTLLVGGRELPCHRGLLALSSPYFHAMFAGDFAESFSARVELRDVEPAVVGQLVDFVYTGRLTITQGNVEALTRTAARLHFPSVQKVCGRYLQQQLDAANCLGICEFGEQQGLLGVAAKAWAFLRENFEAVAREDEFLQLPRERLVTCLAGDLLQVQPEQSRLEALMRWVRHDPQARAAHLPELLSLVHLDAVPRPCVQQLLASEPLIQESEACRAALSQGHDGAPLALQQKLEEVLVVVGGQALEEEEAGEEPTPGLGNFAFYNSKAKRWMALPDFPDYHKWGFSLAALNNNIYVTGGSRGTKTDTWSTTQAWCFPLKEASWKPVAPMLKPRTNHASAALNGEIYVIGGTTLDVVEVESYDPYT…
>NP_001003760.2_KLHL31_Hsapiens
MAPKKKIVKKNKGDINEMTIIVEDSPLNKLNALNGLLEGGNGLSCISSELTDASYGPNLLEGLSKMRQENFLCDLVIGTKTKSFDVHKSVMASCSEYFYNILKKDPSIQRVDLNDISPLGLATVIAYAYTGKLTLSLYTIGSIISAAVYLQIHTLVKMCSDFLIREMSVENCMYVVNIAETYSLKNAKAAAQKFIRDNFLEFAESDQFMKLTFEQINELLIDDDLQLPSEIVAFQIAMKWLEFDQKRVKYAADLLSNIRFGTISAQDLVNYVQSVPRMMQDADCHRLLVDAMNYHLLPYHQNTLQSRRTRIRGGCRVLVTVGGRPGLTEKSLSRDILYRDPENGWSKLTEMPAKSFNQCVAVMDGFLYVAGGEDQNDARNQAKHAVSNFCRYDPRFNTW…
>NP_443136.2_KLHL15C_Hsapiens
MPSERCLSIQEMLTGQRLCHSESHNDSVLAALNQQRSDGILCDITLIAEEQKFHAHKAVLAACSDYFRAMFSLCMVESGADEVNLHGVTSLGLKQALEFAYTGQILLEPGVIQDVLAAGSHLQLLELLNLCSHYLIQELNSFNYLDLYRLADLFNLTLLEKAVIDFLVKHLSELLKSRPEEVLTLPYCLLQEVLKSDRLTSLSEEQIWQLAVRWLEHNCHYQYMDELLQYIRFGLMDVDTLHTVALSHPLVQASETATALVNEALEYHQSIYAQPVWQTRRTKPRFQSDTLYIIGGKKREVCKVKELRYFNPVDQENALIAAIANWSELAPMPVGRSHHCVAVMGDFLFVAGGEVEHASGRTCAVRTACRYDPRSNSWAEIAPMKNCREHFVLGAMEEY…
>NP_695002.1_KLHL15A_Hsapiens
MSYFLSYCKAHGGALLTGYQALRAEGFLCDVTLETEGSEFPAHRSLLACSSDYFRALFKSHTQESRARVIHLHVPSAAGLQRLLDFIYTAWLSLSMDTVEDTLEAASYLQVTEALGLCGRYLERQLAPENCCFAANVAARFGLAHTLDAAERCIVSHLQELLARGAGPAGLLELNPTSLRAVLGAPDVARVPEARLLGLALAWLRQEPTTERLAHCTELLERVRFGLVPADVLRRVYSGSGLVLPARVKGLIIQALNYHTTPSRQPLMQGEQTSIRSPQTRILLVGGRRAREVVIEEVAAPQRAARGQVAAPEPEEEEEELEEEEEEEEWELTQNVVAFDVYNHRWRSLTQLPTPLLGHSVCTAGNFLFVLGGESPSGSASSPLADDSRVVTAQVHRYD…
>NP_001034637.2_KLHL35_Hsapiens
MRQGHAPEESEPGCEAPCAGPCHAQRVLQALNAYRRSGTLTDVVLRAGGRDFPCHRAALSAGSAYFRSLFAAGRPERGPAVVPVVPVAPEAPGTSPAGAAAALAVVLDYVYGAGVRLRAEDEAAAVLALAERLGVAGLREACVRFLEGRLRAANSLALRRVAAAFSLAPLAERCGRVLRQAFAEVARHADFLELAPDEVVALLADPALGVAREEAVFEAAMRWVRHDAPARRGQLRRLLEHVRLPLLAPAYFLEKVEADELLQACGECRPLLLEARACFILGREAGALRTRPRRFMDLAEVIVVIGGCDRKGLLKLPFADAYHPESQRWTPLPSLPGYTRSEFAACALRNDVYVSGGHINSHDVWMFSSHLHTWIKVASLHKGRWRHKMAVVQGQLFAV…
>NP_079007.2_KLHL15D_Hsapiens
MMEGSRQTRVSRPYKISESSKVYRWADHSSTVLQRLNEQRLRGLFCDVVLVADEQRVPAHRNLLAVCSDYFNSMFTIGMREAFQKEVELIGASYIGLKAVVDFLYGGELVLDGGNIDYVLETAHLLQIWTVVDFCCEYLEQEVSEDNYLYLQELASIYSLKRLDAFIDGFILNHFGTLSFTPDFLQNVSMQKLCVYLSSSEVQRECEHDLLQAALQWLTQQPEREAHARQVLENIHFPLIPKNDLLHRVKPAVCSLLPKEANCEGFIEEAVRYHNNLAAQPVMQTKRTALRTNQERLLFVGGEVSERCLELSDDTCYLDAKSEQWVKETPLPARRSHHCVAVLGGFIFIAGGSFSRDNGGDAASNLLYRYDPRCKQWIKVASMNQRRVDFYLASIEDML…
>XP_011541999.1_KLHL37_Hsapiens
MSVSVHENRKSRASSGSINIYLFHKSSYADSVLTHLNLLRQQRLFTDVLLHAGNRTFPCHRAVLAACSRYFEAMFSGGLKESQDSEVNFDNSIHPEVLELLLDYAYSSRVIINEENAESLLEAGDMLEFQDIRDACAEFLEKNLHPTNCLGMLLLSDAHQCTKLYELSWRMCLSNFQTIRKNEDFLQLPQDMVVQLLSSEELETEDERLVYESAINWISYDLKKRYCYLPELLQTVRLALLPAIYLMENVAMEELITKQRKSKEIVEEAIRCKLKILQNDGVVTSLCARPRKTGHALFLLGGQTFMCDKLYLVDQKAKEIIPKADIPSPRKEFSACAIGCKVYITGGRGSENGVSKDVWVYDTLHEEWSKAAPMLVARFGHGSAELKHCLYVVGGHTAA…
>XP_005250958.1_KLHL38_Hsapiens
MDEESLDGLLFKDHDFSSDLLRQLNSLRQSRILTDVSICAGAREIPCHRNVLASSSPYFRAMFCSSFREKSEAKVQLKGIDPPTLDQIVSYVYTGEAHIATDNVLPVMEAASMLQFPKLFEACSSYLQSQLAPSNCLGMIRLSEILSCETLKKKAREVALTSFPEVAASADLKELCALELRDYLGDDGLCGEEEKVFEALMVWIKHDLQARKRYMQELFKQVRLQYIHPAFFHHFIANDALLQSSPACQIILETAKRQMFSLCGTTVPDCKLLLHVPPRNSYQDFLILLGGRKDSQQTTRDVLLYSKQTGQWQSLAKLPTRLYKASAITLHRSIYVLGGMAVSSGRSLVSHNVYIFSLKLNQWRLGEPMLVARYSHRSTAHKNFIFSIGGIGEGQELMG…
>NP_006460.2_KLHL39_Hsapiens
MIPNGYLMFEDENFIESSVAKLNALRKSGQFCDVRLQVCGHEMLAHRAVLACCSPYLFEIFNSDSDPHGISHVKFDDLNPEAVEVLLNYAYTAQLKADKELVKDVYSAAKKLKMDRVKQVCGDYLLSRMDVTSCISYRNFASCMGDSRLLNKVDAYIQEHLLQISEEEEFLKLPRLKLEVMLEDNVCLPSNGKLYTKVINWVQRSIWENGDSLEELMEEVQTLYYSADHKLLDGNLLDGQAEVFGSDDDHIQFVQKKPPRENGHKQISSSSTGCLSSPNATVQSPKHEWKIVASEKTSNNTYLCLAVLDGIFCVIFLHGRNSPQSSPTSTPKLSKSLSFEMQQDELIEKPMSPMQYARSGLGTAEMNGKLIAAGGYNREECLRTVECYNPHTDHWSFLA…
>NP_689606.2_KLHL40_Hsapiens
MALGLEQAEEQRLYQQTLLQDGLKDMLDHGKFLDCVVRAGEREFPCHRLVLAACSPYFRARFLAEPERAGELHLEEVSPDVVAQVLHYLYTSEIALDEASVQDLFAAAHRFQIPSIFTICVSFLQKRLCLSNCLAVFRLGLLLDCARLAVAARDFICAHFTLVARDADFLGLSADELIAIISSDGLNVEKEEAVFEAVMRWAGSGDAEAQAERQRALPTVFESVRCRLLPRAFLESRVERHPLVRAQPELLRKVQMVKDAHEGRITTLRKKKKGKDGAGAKEADKGTSKAKAEEDEEAERILPGILNDTLRFGMFLQDLIFMISEEGAVAYDPAANECYCASLSNQVPKNHVSLVTKENQVFVAGGLFYNEDNKEDPMSAYFLQFDHLDSEWLGMPPLP…
>NP_006054.2_KLHL41_Hsapiens
MDSQRELAEELRLYQSTLLQDGLKDLLDEKKFIDCTLKAGDKSLPCHRLILSACSPYFREYFLSEIDEAKKKEVVLDNVDPAILDLIIKYLYSASIDLNDGNVQDIFALASRFQIPSVFTVCVSYLQKRLAPGNCLAILRLGLLLDCPRLAISAREFVSDRFVQICKEEDFMQLSPQELISVISNDSLNVEKEEAVFEAVMKWVRTDKENRVKNLSEVFDCIRFRLMTEKYFKDHVEKDDIIKSNPDLQKKIKVLKDAFAGKLPEPSKNAAKTGAGEVNGDVGDEDLLPGYLNDIPRHGMFVKDLILLVNDTAAVAYDPTENECYLTALAEQIPRNHSSIVTQQNQIYVVGGLYVDEENKDQPLQSYFFQLDSIASEWVGLPPLPSARCLFGLGEVDDK…
>NP_065833.1_KLHL42_Hsapiens
MSAEEMVQIRLEDRCYPVSKRKLIEQSDYFRALYRSGMREALSQEAGGPEVQQLRGLSAPGLRLVLDFINAGGAREGWLLGPRGEKGGGVDEDEEMDEVSLLSELVEAASFLQVTSLLQLLLSQVRLNNCLEMYRLAQVYGLPDLQEACLRFMVVHFHEVLCKPQFHLLGSPPQAPGDVSLKQRLREARMTGTPVLVALGDFLGGPLAPHPYQGEPPSMLRYEEMTERWFPLANNLPPDLVNVRGYGSAILDNYLFIVGGYRITSQEISAAHSYNPSTNEWLQVASMNQKRSNFKLVAVNSKLYAIGGQAVSNVECYNPEQDAWNFVAPLPNPLAEFSACECKGKIYVIGGYTTRDRNMNILQYCPSSDMWTLFETCDVHIRKQQMVSVEETIYIVGGC…
>XP_019635414.1_Klhl2/3_Bbelcheri
MESPASVMSDFPAYRNHSHTQKAFEVMNHLRKQNQLCDVILEADGVEVPAHRLVLASCSSYFHAMFTGELSEAHAERVTMQEVDGKALVLLVDYVYSSVIQVTEENVQALLPAANLLQLTDVRDACCDFLQSQLHPTNCLGIRAFADLHSCADLHNYAHTYIEQHFAEVVQGEEFLNLSINAVCNLIASDRLTVPSEEKVFEAVVSWVSHNINDRQDFMPRLMEHVRLPLMSREFLVSRVEEEPLVKCNNACKDYLIEAMKYHLLASEQRSLLKTPRTRPRTPIGLPKVMFVVGGQAPKAIRSVECFDFKEERWYQVAEMTTRRCRAGVVVMNGLIYAVGGFNGSLRVRTVDVYDPSKDIWSSVQSMEARRSTLGTAVLNEYIYAVGGFDGSSGLNTAE…
>XP_019629422.1_Klhl28b_Bbelcheri
MTPSLLYQDGCQPCTVLQTLQEFRKSRELCDVIIQVGSSEIPAHRAVLAASSPYFKAMFTSQLCESTQHQVTMREVDGAALDQLITFIYTATMTVDENNVQALLSCATLLQMTGVCAACCQFLEKQLAPCNCLGIRQFADLHNCNQLRNEANKYLHQHFSEVIQEEEFLLMDYQDLNNLVTSDFLGVGDEETVFQAVTSWLSYDMENRLYAAKSLFCSIRFPLLSANFLIEQVKENSVVTNSIECYKVVAEQLETKLQVKYSSHADDSFPSRRWSVTEVIVAAGGESDGVTLSSLEFYDPREDNWTYSLPQARCEGQQCKGLSTPRTGMGLVAEDKYIYIIGGSNCSHPLRTVEVYDYLQNEWDSFPDMTTPRHGVGTAFLGGRLLAVGGRDQTSYLST…
>XP_019621661.1_Klhl1/4/5a_Bbelcheri
MESGCSFSLSPTRLLRLHSKRNMAKARYLFSSNSRGRRKQYFINTGFGSTMENSPENECFRSINHAEKTFKKMETFMYQKKLCDVTLIAGSRRIQAHRIVLSVVSDYFAAMFTNDVREANMEEIKMKDVDPDALWALVQYAYTGKLELKEDNVESLLSTASILQLSEVVEACCGFLMKQLHPSNCIGIRQFADANGCMDLLKVAHNFTTENFCEVIKNQEFLMLPSGEVAKLFSSDDLNVPGEETIFQALLLWVKHEPDSRKKDLARLLCHIRLPLLTPQFLADHIETNMLIQEQPECQKLLMEAMKYHLLPERRPMMQSPRTKPRKSTVGSLFAVGGMDSTKGATSIEKYDLRTNTWTQVASMNGRRLQFGVAVLEEKLYVVGGRDGLKTLNTTECYN…
>XP_019636164.1_Klhl7_Bbelcheri
MCSCHPVAKRHHMEDDEHETAEEKQRRLEKQYFQQASFLTHMNDLRKEGILCDVIFEVEGKEINAHRIVIATSSPFFQAMFTSKMSEEKSKKVTLQEVEAETIEALVEFAYTACIKVNDKNVQSLLSASNRYQIETVKKLCCNYLKENMTPSNCLGIQQFAEYLNCKELSEEARQYSHENFTEVCQEEEFSQLELPKLKEILASDQLTVKSENVVYDAAITWLKSKSREEHTVEVMSLIRYPLITRSYLSTTVESEPLLQDKPECLKMIMTGMKYHLLEEAERTEIKEQTALRKKKHDFQIAMFGGSEQSCCQTFDHKTHQWTDLPPIPEKRRDSRAVLVGKKVYVIGGSYLLPVKRIDGYNVATGKWFKLRAMLELARDCPAVCSLNGKIYISGGTAN…
>XP_019646813.1_Klhl8_Bbelcheri
MVEVETSTFEARNLFKDSFKILRQLYEDEELCDTMLKVGEKGIHCHRVVLAACSPYFFSMFTSGMGECYQDTVTIKDIDSYALEQIVRFAYTSKVVMTTENVQSLLYAACLLQVEVLAKACCDFMKAHLHPANCLGIRMFAEQHNRMELMKCADKHSCDNFLDVIQHDEFLQVSASHLTAMISSSDLNVDAEEQVYEAVMKWVKHDIATRKQHVSDIFRHVRFPMLQPSFLMSAVEQEEMLRKDHSCRDLIDEAKNYHLSQASKVMGLKYSIRTQPRKSCAGVLFSVGGRGASGDPFKSIEAYDLRNDRWFQIPEMSTRRRHVGVTSTLGKLYAMGGHDGSDHLNTVEMYDPHINKWTILSPMATKRRGIAVASLGGPIYAVGGLDDSACFHTVERYDI…
>XP_019644161.1_Klhl9/13b_Bbelcheri
MADNDQVSQVDSMKMASFIDANESAKPRGQTYVLSVHSAAVLRNLNEFRLQDGHLCDVTLVAEGKEFAVHRAVMAAASEYFRAMFTGDMKEATESKVELRGMPAVGLEHIIDFAYTSKICLCMDKIRDVLMAATYIQLTPIIDFCSEFLISEINIDNCVDIGHIAHDYHLAKVDRTADDFILKNFSVLAKKEEDFVRLTLEKLVFLLARDELLASSELEIFKAAATWLSHDPDRIEHASKVMEKIRFALIPPDAVIESVQTVDFMRQSVGCTNLLIEASNYHLMQLAQPVLQCDRTRVRSLGPSLVASGGLTKQSKVEVCADALFFDKTCSKWVNMKPLEKTTYTHCVATLGNFLFVVGGQNTLDRVGKSAVASAYRYDPRFNRWLQLASLREARTYFA…
>XP_019644196.1_Klhl9/13a_Bbelcheri
MLSREPMAAGFPKDGMMIGTSRPGVPPKRVIKHVIRWESQEDNSDGDVQNGGRRNSRNFTVTTHGDYVLQGFRRLRNQTDLCDVTLLVGDASFPVHRAVMASVSVYFKSMFNQEFLERSAATVRIHDVSEQIMRKVIDFVYTGKIEVNVQDVQDVLDAASRFQIMGLMGVCQNFVIREISLDTCIDILYIAERYHLTCVENDADSYILKNFSDVSKTPAFFTLNIEKLCFYLGSDRVKGCTEIDLFNVATKWLRHEPNRLQMASTVVETIRFPLISPSDLVQFIQSAEFMRTDPKCMALLKEAADYQRLRFAQPVLVSPRTQIRSESNSLVTIGGAHADGRPSDLASFYDFQTKKWQTLVNLEVPVKHHGVAVMGGFIWVVGGMNRNSETIATGYRYDP…
>XP_019643801.1_Klhl22_Bbelcheri
MEPMRIRCMNFTSPLEHPTTLLQALQDMREEETLCDVTLVCDNLRLPSHKILLAASSRFFKNMLSGGGKEEAVLADMSSQAVKVVLDYMYTSEIYIMQENLEDVTSVARQFQLSNLLNCCMEYKMGWEREVRHFVDVTYPTRLLHNLHTLQLEKGSCDITLVVEEREIVAHRVVLAACSDYFRAMFTVGMREATERRVELKDVPYTRLKEMVEYIYTSDIALRWKHLEETVDVASRLQVLPILDVCCEFLKASIVAETCMDIYQLASVYYLTDVITAVNSYILEHFQAFCKNADFLEISVDQLAQILKSDSLNCADEIDIFWAVYRWLTHESSRMAYTGRLLQHVRFPLMTTFDLNEIVDLEIFQNSLQYKDLMIEAYNYHSHPSEQPLLLSERTHIRS…
>XP_019636220.1_Klhl10_Bbelcheri
MMELPGNGMEWEYSDDEGEEMEQDAPVEKKVSVHACNTWNELRKNGQLCDVRLRVEGVEFPAHRTILAGCSQYFRALFTNGCTESAMSVIDIPGISAEMLELILEYAYTRDVHVNEANVQELLPAADQFNINGIVKECCKFLRRHLSPENVIGIREFSKSYFCPGLEKACYDFIITKFPDVMAGAPNEELQLLSVDDFENILADDYLNAKDEEFVFEGLVHWVNSDFPARVEYVPRLFQKVRVGLLNPDYFMSKVKTHDLIKDNDACKPRIVDAVKFFYDLELSNQSLNDFSHPLAIPRIPYEVLFAVGGWSDRSPTPVVETYDTRADRWVDVEPRDSHPRAYHGIACLNQKLYVIGGFDSVEYFNSVRCFDPAKLCWSEVAPMNCRRCYVSVTVQGGH…
>XP_019633882.1_Klhl12_Bbelcheri
MAAAAATTSTAEDIPAPDSTTTVNIKNILPSESYAKSLLVQMNALRKKETLCDIMLVVKGQEFPAHRIVLAAASDYFCAMFTNEMSEKSQSSVELQGLSPRVMEILLDFVYTETVNVTVENVQDLLPAACLLQLKGVKEACCDFLESQLDPSNSLGIMSFADAHTCQSLRRAAEVHTHRHFSDVVQHEEFLLLEKDDVEKLLKCDEIQVPSEEPVFEALMQWVKHRLEGRKPYLPELLESVRLPLLTPRYITDVVDKEMLIKRSLECRDLVDVAKRFHLRPELRAEMQGPQTKPRTGASEVMLVIGGFGSQQSPVDTVEKYNPKTEEWEFLPAITKKRRYVASCSLNDRVYVIGGYDGRSRLSTVECLDYHMFSRHKNETWRNISSMTHRRGLASACVM…
>XP_019647747.1_Klhl9/13L_Bbelcheri
MAAWYKLKDEDDVQLEGRTYTSPAQNVTLVSGLCRLRDEELLCDVTLVAGRVSYRVHRAVLAASSDYFRVMFTSGMKECSEDTITLEGVSPDGLRRVIDFMYTTTITLTESTIVATLDTASQLQIQPVLELCGEYIVEQMDEENCFDILRVANLYGLNTVEKYVGKFVLEKMSETTDFLDMSEESLTAALTNDRLDLKEIELFELVVKWLKHKYESRKKYAAKLMRKIRFPLMTESDLVRKVKYSEVMWDSPECKEMVKEAADYHAYPYHQNTMQSERTRLRYGRHVAIAVGGKIKREGPLEQCDMVLCYNRDTHSWEELTRLPARLKNHSITSVAVMDGFLYVCGGQNQYGNVGRHILRSAFRYDPRFDEWLRLANMQQERASFALGGLDGKLYAVAG…
>XP_019636497.1_Klhl15_Bbelcheri
MTSLPVHSEDLQLPASLTRTYTSKVHGGDILRGLNALRAEDSLCDVTLTAERRSFPVHRVVMAALTDYFRAMFTGPLRESRENCIELLGVTAVGLHHVIEYAYTAQVRITPDNILDVLEAANHLQVKSLIDVCCNYLREGLELKNHRAVLAIADACGLTHLRVSVESHIVKNFRLFTEEPEFMELDYMKLCSFLARDDLEGCWELSLFDVAAQWLLNKPERLQYARQVMACIRFPLIREDLLKEVVESQYDFMKRNPTCEPLLEEARQYHSNVLMQPALQTARTRIRNTKEHMLVVGGEGDLGVMDSVFEVVMEARVNRWDRPTLPKAMAYHRVASLDNFAYVVGGQNAVNHPVDLGRSGISDVFRFDPRRNDWTQVTSLTELRTDFALVEAQGCLYAI…
>XP_019638445.1_Klhl14_Bbelcheri
MQADSADTTTGIIAQQWKRMRRDLGDSTNHMLISDPAHAQKVLEGFHALRADKVLCDFVIVAEKQSFAVHKAVLASSSDYFKALFAGLSKDCKLDKIELQGVTAAGLFAVVEYLYTSNLTLSLGNVEEVLVAANILVIPSVIKLCSEYLNQQIASNTCMEVASIAAMFNLRETKDLATKCFIQQFQDLSLEEILDVLESDQEFAFPEMTLFRVGLMWLNRDRENRMQHAATLMTKIRFPLIPASDLVEHVQTVDFMKNEPVCQKLLLDAMNYHLMPLRQVVLQSPTTRLRCRKQAILAVGGIPKAGDQSVNNPLHFYNEEKRAWVPLTVMPYKTGHQCVAVINNFLFVAGGEDRWDPEGKYSVNSVSRYDPRFNTWLQVAPMNERRSCFYMGSVDGHLY…
>XP_019629977.1_Klhl18_Bbelcheri
MADMADDAVLFQASDFSSQGYSLMQDIRRQGKLCDVTLKVGDHKFTAHRIVLAATIPYFHAMFTHDMVECKQDEISIQGIEPSALEAMVNYAYCGQVQMDVTNVQSLLVAASFLQLHPVKEACCSFLEDRLHPNNCLGVKRFSETYMCHNLAEAANKYIQQNFIQVYKSEEFLSLPKAEVLQLLARDELNVKHEEEVYEAAIQWIRHDEERRKEDLVDLMSKVRLPLLKPQFIIERVMTDELVRSSHQCRDLVDEAKDYYLMPQRRSQLSSRLRPRCCTDIPGRIYAVGGLTQAGESLSTVEVFDPILQQWDLAPPMASLRSRVGVAVLAGKLYAIGGYDGEARLSTVEEFDAATGKWSLTTGMNSKRSALGAASLVGKLFVCGGYDGISSLSSVECYD…
>XP_019642185.1_Klhl19_Bbelcheri
MAEDEPMDPTGPNFEVECAPRNGGSTCRTFTDGGHAEEALGVMNMLREHHQLCDVTLKVTYQDKKDTFLAHKVVLAAASPYFKAMFTGGLKECEMQEIPIEGVHPCVMNQLIGFAYTSQITLKDMTVLHVMTASVMFQMTRVAKLCCEFLEDQLDPSNAIGIANFAQELGCKKLEEKAREFIYTNFCEVCESEEFMMLSACQLLNLINRDELNVRCESEVYKAAMRWVTYDLDERKQCIYPLLEAVRCHKLNPEFIKKSLSACPIATRNPECNEYLCKILQDLTLHKPRCLKVKQRTPLAPHVIFIAGGYLRQSLATMEAYNPEKNTWTRLADLPMPRSGLAAAVVHGFFYVIGGRNNSPDGNMDSNSLEGYNPYTNSWQSYTPMSIPRNRVGVGVIDD…
>XP_019643280.1_Klhl20_Bbelcheri
MAAHMHPVTPQEEEVPRARMAYSSDKHPRQTLEAINSLRKRRELCDVVLIVGDRRIYAHRVILAACSPYFHAMFTGELAESRQTEVIIRDIDERAMELLIDFAYTSQITVEESNVQTLLPAACLLQLQEIQEVCCEFLKRQLDPSNCLGIRAFADTHACRELLRVADKFTQHNFQEVMESEEFMLLPANQLIDIISSDELNVRSEEQVYNAVMSWVRYNLPERRNQLPMVLQHVRLPLLSPKFLVGTVGADLLVKSDETCRDLVDEAKNYLLLPQERPLMQGPRTRPRKPIRCGEVLFAVGGWCSGDAISSVERYDPQTHEWRMVASMSKRRCGVGVAVLDDLLYAVGGHDGSSYLNSIERYDPQTNQWSSDVAPTSTCRTSVGVAVLDGYLYAVGGQD…
>XP_019647438.1_Klhl1/4/5b_Bbelcheri
MDFDKIEQTGKADFVVHEAEKRFANKALITMNTLRRGGQLCDVEISVEGKTLYAHKVVLASFSNYFYAMFTGDLAEASQGAITMKAVDPRSLELLIEYAYTGRLEIHVDTVQGLLYAASLLQLPDVQQSCSTFLKKQLHPANCLGIRNFADAHTCHDLLAASEQFAQRHFTQVIEEEEFLMLPKAQLAELIGSEDLHVSNEEEVFNAIISWAYHDRENRKHHIAELLKQVRLPLLSPHFLVDTVEHEDLIKQDLACRDLLDEAKNYHMLPDRRGRIKRDRIRPRRSCVGVIYCCGGMDTTGHSLSSVERFDLSSGKVSIVASMNTPRSGVGVAVLDGHVYAVGGHDGSQYLNTVECYNPSERRWKYVAPMSTARRYVAVGVMGGLLYAVGGYDGSAVLD…
>XP_019637877.1_Klhl21/30a_Bbelcheri
MGGVQTRLANWVPSNATNSENNKKLLNTLNSETSTLSGTSQQKKMANEEDVFTFQDPGHPDHLMSGLQELRKECRFSDVIICVGATEFPCHRVVLASASSYFKAMFSGELRESLATKIVIHSVSESIMELLLEFSYTGRVDITQKNVEALLEAANLFQFGTVREACSRYLQQRIDASNVLGFHEFAEAHNCTELSELAKEFVIDNFLEVFQTSGEFLQVTQERLVEYISDVNLQIDKEEQVYESVMQWVRADVDNRLSILHKVLEHVRLPFINPRYLVAKVETEPLILSSPACMELVQEARRYHVFDYDRADQPNIRMKPRPCFDISEAMVVVGGCSGGDTKLAKVDCYDPKNNAWHTLSDLPEYNREGYAVVALGNDIYVTGTTDETITSDGCATTWK…
>XP_019614176.1_Klhl21/30b_Bbelcheri
MQPPQGSPLFSAGRRRRRILSDSVELPFCDSFHASNVLRGLWEIRSEGKFCDLALVVGTKEFFCHRNVLAAASSYFRAMFLSDLRESKQDKVLLKEVSPHIMQLLVDYAYTGRVLITEQNVEALLPAANLFQFPAVRDACCQFLERQLDPTNCIGIHKFAETHHCKELAETAKGFVLDHFLDVCQSREFIALDKKFVVDYISSANLRVMKERVYEAVMSWVKYSVQRRATALPELLGHVKLPFIAQHYFVTKIETEPLIVNSPRCIKVLQYTRNYHIFNNDPNSRPKFFMKPGRGREGTKQEVQEVMLVVGGCDGFFHYISNVDMFDPENHEWSPLAELPDAEKRDLSVVSLGTEVYVTGGSDGKNVFPDTWRYSSQFDEWVKVAPMLTARHRHGTAVL…
>XP_019637725.1_Klhl24a_Bbelcheri
MARGVEIAYYEFVYDGHPAEVLKGLQELKSKKHLMDVTLVAEGKEIPCHRAVLSSCSGYFRDMFCNELEETKKDKIEIMGITSEALQLLVDFAYSSKVTITTINAQPLFEAANLLQILPVRDACARFLADHLTPSNCLGVWVLSHTLACEELANRSRAFSLRHFPMICQHDEEFVQLPGDLLKMYISDXYLNAQEEEQVFEMVMKWVKHDLRQRKKFLKEVVEDIRFPHMDQIYLMRSVEADEVVMKVPGIRDILHEARMYHISRGEVSSPRTRPRLAYGLHEAMVVLGGTRVVNGEYNNDVYCFVPAYSQWSKLTSLPKDLKNTVEYAATTLNNDIVITGGYRSPTAAWLYSTQFNTWNKLPPLSVGRFRHKMATLDGRVYVLGGKNPRGSLQVLPSL…
>XP_019640623.1_Klhl29c_Bbelcheri
MSVSGLAAFLAAMGSELSSHGHQLEDDSTYHHSLHAADILDALNDQRLHGRYTDVVVCADGVEFPCHRAVLAASVPYFSAMFGSDMKDSNAEKVEIKQVKASVMGELVQYVYTGRVRITSQNAQALLEAACMFQCASLRDGCCRFLAKNLDPCNCLGVQHLADALSCTELYTKAREFSLQHFLEVVQHQEILQVPEESFMELLSSDDINTDSEEAVFDVAMAWVRYDVETRKDSLAKVMSVVRLPLVRSEFLLDTVETDPLIRDSKECQEFVVEARRYQLLTYKRHELQSPRTRPRLSTGFAEVMLVLGGEYEEATLNTVHYRSPITSSWIPLKNIPRRNEEQYSVVTLVNDIYLIGGVFKGRPLCRVCCYDSCLDDWRFVASLLVARYRHGSCVLKGQ…
>XP_019628379.1_Klhl29a_Bbelcheri
MPSPTTDRMEFHQPFQAADILKALNDMRGFKVLTDVILAVEEEEFHCHRAVLAASSPYFTAMFAGNLRESRAERIKMEGIPSDTMQLHLDYAYTGRVTITRDNVFQLFETSDLLQVLPVKDACLTFLERILDVSNCIEIRKLAEIHSCDSLFRKARDLARSRFSKVIKTEEFLQLPKQYLVDYLSDDELNTENEEEIYKAIIRWIKFDREGRSQDLDQLIELVRLPFVTPEYLISKIALDPLVYNSDGCVQQIYEARAFQISGTYRRAVKTRQRRPRKCNCVEVMVVVCGEKKTFKGSSKAREVPYYDPVHQRWRALGPVPSKDLQVSSAVSTGYDIYITGGLVNDKARKDAMCYVSYLNVWKPIASMLHPRYHHGAAVLDGKVYVIGGYDGQRCLEDV…
>XP_019642032.1_Klhl24L_Bbelcheri
MASLLRPRFESEQSFSSVDLNDSGVSNETDAADEYIFKEANHPIQILQGLNALRQTGSFCDVSLCVDGVEFPCHRAVLASFSPYFKAMFSNELAESHQEKVTINGVEAPMIELLLGYAYTSEIVITKMNVQSLLAAANLLEVLPVRDACCAFMEKHMDESNCLGIHCFAEAHACSDLQEKAKSYVLTAFPEVCQQEEFLALSQGKVVEFISDDKLNVEKEEDVFDAVVRWLNADTGSRRHDFHKVLEQVRLPLLSPYHLLDCVDSHSVIQQSPPCRRLLEEAKNYQLLEDRRGEMFSPRTRPRRSTGTVEVIIAVGGEDDKVVLRSVESYDPTMGQWRTLACLPFAVSKHGLVVSGNNTLYMAGGEFPDGSASKDMWKYDPIFDVWTEMAPMNVPRSEL…
>XP_019644974.1_Klhl26_Bbelcheri
MADNYYSRSYVSDEHSDSLLRGLNALRSDSLLCDVTLVADDQGFQAHRAVLASCSDYFKAMFTSGMRESSETHVELKGVSANGLQHVLDFAYTSRLGLSLQIVQDVIGAASHLQVLPIIVIVEKFLMAEINVDNCLAIGQIAANYDLSSVTNQVNNFILLHFKQVSQIDDFLSLPHERIADLLGSDWLHGCSEVEIFHIALRWLRHDPARMAHASQVMEHIRFPLMSPGDLVDQVQSVDIMDSDSACRRFLLEAFNYQTLPYRQHELQSPRTSVRSILKAIVCIGGTPYTDDRVVKDKLYCQLMRRWFEIGPMEEGRCHHGVAIMDNFIYVVGGQAIQYPSGDGAVATCSRYDVWTGTWVRMKSMHEKRAHFHLSALGGRLYAVGGRNKEQNLKSVEAF…
>XP_019647116.1_Klhl27_Bbelcheri
MADADSGRGVSAEETLHFHADWHSKNVLGHLNKLRGQREFCDVEFSVGSCVFAVHRAVVAACSPYFAAMLGGGMSEAGRGQVQLHAVEPDVFNMLLDFMYTGSIGVSVGNVQDLLAAADMFQLPDVITACTSFLQSQLHPSNALGIYMYAEAHACQDLCSASLTYIQSHFTQVSREDEFFNVSKELLAELLSSEDLHVENEYQVFTSAMSWIMYDVTKRRRFVYEILSPVRFPLISPQCLSKYLKHVLTDLSLQIVLQKLFEDYNIICKPGRPAQRPVKNFGFTKPRRNARKFLYVAGGYTRLPGERWSDSHTINMAECYDSFSQRWSFLPPLNYCRSGHGIAVLHGKVYAVGGESDSLIYDNVECFDPAVNRWTILPSVMTVPRCGLGVCVLQDAIYA…
>XP_019642701.1_Klhl28a_Bbelcheri
MFTGNLCERDQDEVEFHCIDETAMMLLIDFAYTGTVAVTDANVQMLLPAASLFQIEQVLRQCCDFLQSALHPHNCIGVARFAQLHACYKLYTQAYNYICRHFEDVSKSEEFFLLTASEILDLLSNDSLAVVSEESVFEAVERWVYFDYANRRCYLSKLLRCVRLPLLPVKFLTRCYEANPLVREDLTAQHLLNAALKYHLVPELRLRSLGAEDDTEQPTTARPRCPPKVLCAVGGKNGLFATLNSVEVYFPESNTWTEVSPLNHQRYNCATAVADNRLFVVGGITCVPRNGETHHIHSNSVSCWDPTTNRYNPTEDSWEFVAPMADKRINFGVGVTHGFLFVVGGHNGMQHLNTIERYDPYSDQWAACTPMETPSTGLGVAVLNGHLYVAGGHSGSAYL…
>XP_019624086.1_Klhl29b_Bbelcheri
MFSRGSSRSGSPASSGGSQVPSPSPHHKIPPLPDNNSEFDYFDDTHSSEILSLLNEQRLQNEFTDVVVCVDKHEFPCHRAVLAASSPYFNAMFSIEMRESKQEKIMLEEVQPEGIKLLVDFAYTGRAKITKANAQALLEAACMFQYTKMRDACGTFLEKNLDPSNVLAIVNLADALCCRDLHRKSMRYALQKFAAVARQEEMLSLSKEEIVNYLSHDNLEAQHEEAVFEAATRWLRHDFKSRKAFSAEVLSAVRFPFLRPTYLLSAVEGDSIIQNDKNCRALVEEAKRFHLLQMEGRGLESPRTKPRSCVGSEVIFIVGSSDKVVSNLDDVRCYHPESKEWYILPNLPSKYVMRSVVALNDDVYVSGGMLNGLSTDEVWKYSSRTGIWNKDSPMRQARD…
>XP_019632783.1_Klhl31_Bbelcheri
MAPKKKRGANGKTSRPNSPRPLPNFEHHGKEISSGSHGDRILQGLNRLRNDRLLCDVTVVCKGKTFDAHRAVLASCSDYFRSNFVGDANNKNNDVFELHGLSVQGVSMVINYAYTGKLHLTVGSVGSTIAAASYLQMPALVKQCCDFLMTDITVESCIDIANIASSYDLKSVKDFAEKYILENFVAFSDGEQFQRLSVDQLCGFLGNDDLLLHPELTVFQIALKWLNHDPNTRMQHVAKVMGHIRFPIIPASDLVQHVQTVPFMMRDPDCQAALVEAMNYHLLPHQQNVLQSRRTKLRSKSRVLVTVGGKPPQLDQPLTRRVNMLDTKTSTWHHLTDMVCKSGHQAAVVMDNFLYVVGGEDQYDASNQAKHSVNTAVRYDPRSNTWVQLAPMMERRTHF…
>XP_019643606.1_Klhl39_Bbelcheri
MVIVMDIYPEEKPEMTGDPGTTQLVFEDPTYLTTTMGQLNALRKNRHFCDVILQVGPNDIPAHRALLACCSPYLFELFNSEVEGSNHLRYQIENASPAAVEKLVDFAYTSRLCVQGEHVCDLYSAAKLFRMESVRKTCSNYLATHLTPANSVGVRSFAYAVNDHELISVVDKYIRDNIMEVSVNKEFLLLPRLQVELIRKEADTPSSIGDLTLFNLVVEWAQKLVADSTEDVKDLMEQVHLMLLTPELQLIDCEEADQDLAGGDEVILDYQRRAVRKKSTTTPHKRREGQQNGHRSPRSPTSLRAARKLIMDTEDNCGWGLIAATQTSDHSYVCIAMLDGGLSAITLHERAQSRCVSRQTSMVEDIGGSMTLMEPMSHPRCGAGAVELNGKLIAAGGHN…
>XP_019624635.1_Klhl40/41_Bbelcheri
MDTRTLELLQHQSCDLLEGLKQLLDDGILTDVTLRVQTWRFACHRVVLAASSPYFRAMFAHDLEESRQKVITLQDIDPMALGTIILYMYTSKLYITEDNVQDLLVTANILGISRVYSACVQFMLSHITVNNCCGVFQFGSWLNIEDLIKKAKECISDGYPEVCKGAEFVNLPLSCLIDILSDDSLNVEEEETVYESVMAWVRHDPATRGHHLGNLLKDVRLAIIPTEYFEKVIAKDKLVLETDLGQQLILKVKEHHKKVEEKKQRLELEHTDTDVCENDNIEGADISGTDQDPPNEDLTLWNMLPFAEHTYTATNNIHIELNTAVRFGMYVEELLCFIDGRNPPTYFNPVQHKFYLGRCDEGGEMTRRKCHNNAAICTPDNEVFVAGGVNVRPGGSRRE…
>XP_019627494.1_Klhl42b_Bbelcheri
MATTSKESRIRGXYNHVHGNPDLEVKVQDCVFQVHKKVLMETSDYFRAMLESGMRESRENSVQLQGFTPEAFQIVLDFLYESKPIKRDDKLHCVLEMAQFLQMRPVLDYIKSKLSCENCAHLYMLADTYAISDLREAAAQLMGDNYLKFLCSEVFEELREEQREEVRKTRFRHQKFLCGVNTGYITWPEPGPREFMYYDHCKDAWKTFTEKPEQACARGWGVAVLDNYIYVIGGYGKPRFGHPSGIAVRDVLSESFCYDPIKNTWFQIRSLGEARAYFGTVVHDRSVYAIGGFQYDYTVKTMERYIPEQDRWEFRRPLPGDWTNYDLAVVCKGDIYINSEEEGTGAFALLKYISNINQWVILSPLPRKRDKHSMVAVGETIYLLGGLVPGVDCFNVTTK…
>XP_019628882.1_Klhl42c_Bbelcheri
MATKSQRYLRRRGSNEVTYGHVVHGDPDLEVKVESRTFRVHKVVLIHTCGYFDAMLECGMRESLENYVDLQGFDADAFEIILDFLYSPEPVIIDENLDYILELANFLQVHPLLQYMKGKVNKGNCIHLYILADAYNAIELKEVAGDIISRNYYKFLRTEDFKRLLPEQQEEVLRERFKHRKYLGAVNNGYVFWPEPGPRELMKYDENKDSWSTFACKPDDIPSRGFSVATIHNYIYIAGGHGKPRSGHASGLGDPQITVYTYNPLTAEWAEVCSMGEARAFFGFVEYKGRLYAIGGFHFDYGVQSVERYDPLQDKWTFLEPLPNFATDYGMAVVCKDEIYISSEDFDTSTFSLLKYSPVWDEWEVVSELPRERDRHCMACVNDVVYILGGHVPGVDCYD…
>XP_019628388.1_Klhl42d_Bbelcheri
MATNTTDPGAGDMVTIVVDKKTFKVKKRTLVEKSEFFAAMFNSGMKETTQNAAVLRNVSAGVFRDLVAFLDTGKLRCEIGAELLTAAAFLQMRDVIEHCIRHVDVTNCIEFLSVAETHYLPELEEAVSKHLAENFLDVISSKTFEHLPKDLIDSVVNRRHAPKRYLFAIGSYDDSYKERSDVPRVSHLFDDVTQQWRTGCELPPSLCTHACGVAVLHNYIFVVGGFSSADCHQMQQAAACYDPITDTWRELPCMNQSRAHFVLVPHQDYLYALGGCMSFPYQGNSVKKLLSSVEAYSLRTRAWVRAASIPMETAQPCGTSCRGHVYTTVVRPTDELLIRYDPEEDIWEDVGVVPYMRFVQCMASWKEKLYLLGLSDLVSGIVRDFQSYDVMARQWTKLH…
>XP_019644046.1_Klhl42f_Bbelcheri
MADRSMGPSRRKERSDEKSKLKNTKETPEDICHLRPDLGPSDLSLQVEDQVFPVHKSILAEKCDYFQAMFASGMRETTQDTITLQGISAATFQTLLTFLYTADMDVSGDVIQEVISAASFLQISLITDFIKSSLTIHTCIDVLAASSTYGPASLYDATIQFMTDNYLELMQAGVCDRLTPEQIEYIKESRNKGLSRVAILVRDEILRTVEYLDESSGKMGVLCELPSETRVHNAGITVMDNYLFVVGGNNPWFGAQCRAFCYNVLTGEWRQIDSLIQRRHSFSLQAVEGKLYATGGLDPACLRTVEMYDPRTDCWSVVSPLPLAITYFAGTVCLDEIYIAGGQSKSGRNPKMLCYSPALDDWREVTSLCDPRPSIGLKMVAIGTKIYTIWVHNFDCYDI…
>XP_019628479.1_Klhl42e_Bbelcheri
MEEETVSLIIEDEQILVDKQTLVNHSQYFRAMFSSGMRESTQKSVVLHDVTVDVIRKLLNFFQTGQLTFEQSGTQEILTTAIFLQMDDVISHAKMSVTVENAAEMFEVADLHFLPDLEKATLRHLSINYLELLRSNTFERLTEEQQEAVRSLRFGGKDTICTIGSYDKDVHLTQDAPRTMHLLDVQTGDWTPYCDVPSSFSTNACGVASLHNYLFLTGGFTSFKSDQMQKSSICFDVLTHKWTPFAAMTDSRANFAFIGLGNTLYAIGGNQLCRSCGSNTKALASVEAYDLRKGSWKRLEPLPTDMIKPCVAVCMGKIYITLSFDNGEKLYTLLQCTGQWRRVSTVRKSRFVFSMSSVHDTLYLIGGRPGDFSCYNVTTGQWSTLFKSYSEQYLDDCVS…
>XP_019647603.1_Klhl42a_Bbelcheri
MLTISPLEWAAGWTKDVALATRRELGSIMDPDARDSEKKQHKKTSGGGYDVCFFFVNEESDMTVCVEETSFLVHRRVLEENSDYFAAMFECDMMESRQNVAHLHDFRAEIFESVLDFLYTSEFRLDYGTLEEVLEMANFLQVLSLLDHIAGLVDEKNCVTLFIMADKYGISKVTDATGKVLSENYHRYLQSKELSRLTKDQRERVRQRRYRHKPVVAAVNAHYVHYPEPGLRQFHSYDDKTDAWSRFTHLPSTAGRRGFGVAVLDNYLFVVGGHAKPRDYPRQFYSTGSKLGALQNQTMCYNTLTDTWSSTAPIQQARAYFGLVPCGDFLYAVAGFQYDDPIRSVERYDPRDNSWDFARDVPEGRTCYEPAVACMGDVYVNCEIKSDSDTFWLHRYSPA…
>XP_019619998.1_Klhl42g_Bbelcheri
MATCEAGSVAPLLKKQINRHHREVLFQNLSCLLKDESFSDVHVVVEGKRYAANRNVLAACSEYLQAIIESGMASDRPDVIELPDLTTSEYKALNTLVYEPELFKDHQVPDLVYACEKLQIPVCLHANTCGASRKKGAPVEVDVYPELLSAVKDDVQRMVMARLQTYRRQRKFSDICIRVHRRNFKAHKNVLAAGSMYFHTMFTCGMRESVQDAIDLKGVTAGGLRGILDFMYTSEIAIKRDNVQDVLAVASFLQVKTLLDACAQFLYIHLDMENCCDVLIIAEAYGLTDLVSTVYEFMATHIDPRGDEAGHIILHQLPQKHLNHLKNLPQQLIAAVSSKYIGNTSWAETPGLYYFSLKKDTWVQLTTLPDELRTTEHFEIAGTGGCIYIAGGRSFNSQM…
>XP_009862126.1_Klhl2/3a_Crobusta
MMNFFGTELESCSESTAAAACAAAGGKSGTGRMQSNAQQFRNDVHTKDAFASMNALRKSNVLCDVILVAGDLEIPVHRLVMASGSPYFMAMFNGMMSESSANRVKLNGIDGKALLQLVDYVYTAQIQVTEENVQSLLPAASLLELTFVRESCCCFLQSQLHPSNCLGIRQFADIHACSDLLTQARSFTEQHFTDVVRGEEFHNLSCQQVCELINSDQLSVSSEEMVFEAVIGWVRSDLVSRSQYMPILLEHVRLPLMPSDYLVERVDQESLVKNNDLCKDFLIEAMKYHLLSPEHRAMMKISRTRPRTPKGMPKSMLVVGGQAPKAIRSVECYDFKEDRWRQVSEMNSRRCRAGVSVFQGCVWAVGGFNGSLRVRTVDKYDPMTDCWTAGPSMEARRST…
>XP_018672104.1_Klhl2/3b_Crobusta
MASGSPYFMAMFNGMMSESSADRVKLNGIDGKALLQLVDYVYTAQIQVTEENVQSLLPAASLLELTFVRESCCCFLQSQLHPSNCLGIRQFADIHACSDLLTQARSFTEQHFTDVVRGEEFHNLSCQQVCELINSDQLSVSSEEMVFEAVIGWVRSDLVSRSQYMPILLEHVRLPLMPSDYLVERVDQESLVKNNDLCKDFLIEAMKYHLLSPEHRAMMKISRTRPRTPKGMPKSMLVVGGQAPKAIRSVECYDFKEDRWRQVSEMNSRRCRAGVSVFQVGVSVFQGCVWAVGGFNGSLRVRTVDKYDPMTDCWTAGPSMEARRSTLGAAVLQNMLYAVGGFDGSSGLNTAEVYDPKTNEWRSIAPMNTRRSSVGVAVLGGLLFAVGAIIIVPP
>XP_009862524.1_Klhl1/4/5_Crobusta
MDLIDHSVEIDHASSMMRKIHDHLKREQLCDVIIIAGSKRIPAHRLVLSSVSEYFRAMFNSEVREAVEEEVVMSDNDPDALENLIKYMYTGKLELKEDNVERTLSTANMLRLDAVVESGCCFLKQQLHPSNCLGIRSFADIQSCRGLYEEAHKYTMEHFTEVIRNQEFLMLPLPQVCELFGSDEVNVTSEINMFEAVLLWVKHDVGERKKLMAELLTRVRLTHMPKEYVADVVQSNPFIRDNLDCEHQVIEALIHHLLPERRPCPVRPRKSTTGHLFAIGGMDTSKGAVSIEQYDARIDQWSQVANMTGRRLQFGVAVLDDKLFVVGGRDGLKTLNSVECFNTRTKTWSVMPPVATHRHGLGVAVLNGPMYAVGGHDGWSYLNTVERWDPQARAWNYVA…
>XP_002124193.1_Klhl7c_Crobusta
MEEMLISISGTSFLEERSHKINHGSDLLQFINTSREDGHFNDVMICVDGKNIPASKMVLSCFSKYFHKMFTTEMKEKYKDCVEVNGVDVKSMNDLVQFMYTGEISINMDNVCYLLAVTDYLQMQSVKELCIQYLMDATSPQNCFTIRVLTECFNIPVLTGNNNKFIMGNYQQVVSDDHFKGQSKEVATMFLQETHNQVSSDLVYTAVMNWVKFDLATNESYLSELIKFVNFHEMSPQMLADTVSVEPLLRKSDADVDRTLKVFAYQMKNLISPGKCLISLGGTRTLNKVMKYDLRRNEWSELPDLPVGRRLASAVVVDGVLYFIAGDLQTGGKATPTNIVHRMDLNNNVLQWENAAPVMTGRYAAGAAVLNGSTFLFGGKTINNTTLSSGECYVTSLNK…
>XP_018670466.1_Klhl6_Crobusta
MAAYSNHGSMSEPNSPNEEFNHSNLRRKLSKEEVVRKKYTVLKKLTRKRKPTSVPVDINNPESPSSNEHSPLEWNESPDSTDAAAASLATALPSLQLASTQKDELQTKLYSDESFSSNSQNSAVSSSSCEKVDNLIYSNITRETKEHCPKISDQEPENISREHSSPEAPCVFVEMKDLFQRPLLATKSQCKLKCCCDSNDSKETTKQENGSNTKDNKGCETAGSVLQPTDVPHNNNTEGSNGESSLYKYFDPCYPTVIQDSIREMAQDSRFTDVIIEVEGHSFRCHRIILAASSQYFRAMFCASYRERDQSSVEIKGVTIDVMKVLIRYAYTSYLEINTENAQTVLEAASLLQFTRVMEACANYFASQLSIENAPGIMELAQRHSLTELQQLATLECVT…
>XP_009858623.1_Klhl9/13a_Crobusta
MATRNGKVYSSQRYSQLILVGFFQLRVHGSLCDVTLTAEGKSFKAHRGLLASASDYFRAMFTSEMKESFSEDIELHGVSSTGLEQVLRFIYSGEIVLSLENIHDILAAASHLQVTAIMDFCNEFLISEVTLENCVDIGHIANAYNLEAVDHHVNVYMLQNFNLVSDFNKVPFDRLTFLLSSNTLKGCSELQLFNAAKRWIEGDVDNRMKHAAALMENIRFPLVNPTDLITHIQTVDFMRTDNACMRLLLEASNYQMVPYMQPILQTPRTSIRSDATHLVTLGGVLRHQLDVSKDLRVYDEKSKRWINLAPMENSRYQHGIAVIGNFLFVVGGQSNYDTKGKTAVDTVFRYDPRYNKWIRVRSLNEKRTFFHLSAIEGKLYAVGGRNAAGELSTVECYNP…
>XP_002131996.1_Klhl9/13c_Crobusta
MSAKLTSVDSLSVSSFQTSDSFLQPAVRKGEYPETVYTSNSYNNILLSGFNALRFDNLLCDVTLIAGNTRFPVHRALLAACSPYFKSMFTKDSQNAQIGRNEGTKYTWFSESIELRGISSDGLKHIVEFMYTGKLPISMKSVQNILAVGRHMQIQPVLDFCMEFLISAIDVNTCVDIIHIAEVFSMAQLEENAYKYMLERFPDFIKSNQLQKLTFENMSYLLDSNDLKVMSELDVFAATLKWIMYDHSRQAFIRKLMEKIRFPLMPPRDLMVHVNVVDFMRTKCNDLLLEASSYHMLPHSQPIVPSSRTKIRSSDTRLVVLGGADNTDEVSNQLKVFNRELTAYTLLPSMDTGVHSHSVAVLNNFLYILGGQNHFEERGKTSVPTVTRYDPRFNTWMKI…
>XP_002123030.2_Klhl9/13b_Crobusta
MAGLIPQRSVSGNVAGSLGRRPDFQSFKSNSHNNAVVSGLNDLREDKILCDVTLIAQEQPFLAHKNVLASCSPYLRNLFNSEDGFKNEHEVVEIRGVSADGLRHVINFLYTSELQLSMRNVHCVLSAAGHMQIKPILNFCKTFLVGEISVYNCVDIIHIADKYTLAGVEDKAYSFIAEHLNELVKTEEIQKLTINNMSLLLDSYSLKNVSELELFEAARQWLLYKTERYQHVRTLMEKIHFPLIPPRDLLRYVNFVEFMRVECNYLLLEASNYHMLPHSQPILQSVRTQVRSNDTRMVIIGGVDPHDRVSNQLFAINSDMSKSEFLPPMHEGLCSHCACVMNNFLYVVGGQNMFDERGTTAVNSVIRYDPRFNIWMRIASMNDKRAGFTVSVVDNRMYA…
>XP_002122519.1_Klhl10a_Crobusta
MALCLSDSETSMLTSPLLVDSWASTFNDLRQRGKFCDVVIKVQDVRFPLHRLVLCACSDYFRALFDGGWGSGDKQEIELTGTSPEIMTSLLNYAYTGQVIITSQNVEELLPASDKFLMDYVKQKCCSYLKKQLTPMNCIGIRQYARSFFCPRLVDAANNYILYNFEEVAQKSPEFLNMAFDDVIQLINDDRLNVRLEETVCESVFRWIRHDKMGRISNLSVMLKGVRLGLLDPEYFMTKLKGCELVTESMAECRGLIKDAMKVVCDLHGFDSNTVSPHGNVFSSLVRPRLPFEILLAIGGWSGGSPTNAIEAYDPRAESWLNASTIPDSDVAGGYRTVADIPRAYHGVAFVKGNVYVIGGFDGVNYFNTVRRFSVANFEWVEEPQMLHKRCYISVTVLD…
>XP_018670771.1_Klhl10b_Crobusta
MWSSSAAGDAPLNPDDRGPNEDNVHALQRTWDVFNDLKSKGLFFDVVLTSKDGVSYPAHRIILCTCGDYFRSLFSGRWRSSNDSEIRMPSVSSGVLSHILDFAYKREVNLSSLDDAKELLVVCDHLGMVEAAQLCKTYVIKHLDCYNCIELWNFARKYNCFSLAESCVCYVTKNIIEVALYKSFVELSVDDVMTILNDDSLNIRKENFEFYLCVRWVRHKEHERLEQLDNLLRCVRLGTMGLDCLERRVLKHRYIIKQQPSRYFVEHVIDGLKRHNRVDDVQSPTYVTERPRHPQSLILVVGGWSNESPTRSSEVYQPRMKRWIPASRCFPNLLRKPRAYHAVVYMGGWVYVIGGFDGETTFNSCERFNVVSGGWEERCGMKHRRCYVGVAMLGGEIYA…
>XP_009860158.2_Klhl7b_Crobusta
MTSSSDVTMTSKLRSISLSGTTEVTEVTRTSDHGDNVLGFANKIRHTNLFNDVTIVADNRRFPTNRMILATYSKYFERLFISQLTLDPIVHLDDVDAQSVGLLIEFMYTKHINININNVCEVLAAADLLEVQSAKDFCLEFLGRAISVQNCFTIQGISRQYSSDELTTQVNVFISEHFDVVTQQEDFKKLSNNDVDNCLGHVSNLDVSTESIYTALVSWVKHDLEERRSHLSRLTFHISFKQLSPQFLQKEVLSERLIRNDLDCMNRVCDAISGHLNRFSEQDHATRFIYIGGTETLCDVTMYDPSGKKRTILPNLVNGRDVACAAMVGCTLFFIGGDLNVGGKESPSNAVDCLKMDDDNLFWVKAAPMNVKRVLAACAVIQDTIFVVGGHKKNQYLSS…
>XP_018671835.1_Klhl7f_Crobusta
MAETSFSLSGTSSVKEQTHNIDHASDLLPFANKSRQDGRFNDIIIRIGEKNIPANKMVLSCYSKYFDTMFNTEMEEKYKDVVELQAVDAESVEKLVDFMYTGKININTNNVCDLLAVSDFLQMLSVKKLCIEYLLTTITQQNCLTIQALADRFTIPKLTEKFNNYVVEKYQQVISDDHFKKLSKDDVIKLLQLTHDKVSSDLVYTAVMNWVKFDLASNESYLSELFKFVDISKVSPKMLEDVISVEPLIRKLDDWGNLFVNALVQQKKETTEKSLISLGGIKSLNKVTKFDLQTMQWSPLPDLPVRRSSASAVVIDDILYHLAGDLNTDGKETATNIVHRMKLKEKVLKWEKVASMNVERYVFGAAVINGVIFVFGGGDENNKRVSSGEYYVVPLNKWI…
>XP_009861255.2_Klhl7e_Crobusta
MAMAETSFSLSGTSSVKEQTHNIDQASDLLSFANKSRQDGRFNDIIIRVGEKNIRANKMVLSCYSKYFNTMFNTEMEEKYKDVVDVQAVDVESAEKLVDFMYTGKININTNNVCDLLAVSDFLHIPSVRKLCIEYLLTTITLQNCFTIQALADYFTIPQITEKFNNFVVENYQQVVSGDHFKKLSKDNVMKLLQSTHDKVSPDLVYTAVMNWLKFDLASNESYLSELLKFVEFYEMTPKMLKEVSFEPLIQKLRGTDCSFYDALVQHANKTEKSLISLGGTETLTKVTKFDLQTKQWSQLPSLPIGRDAAAAVVIDDVLYHLAGRLQTDGKNTTTNIVHRMKLKEKVLKWEKVASMNVARLVFGAAVLNGVIFVFGGTDENNKSVSTGESYVVPLNKWI…
>XP_002126578.2_Klhl7d_Crobusta
MAMAAAETSFSINGTCSVEEQTHNIDHSSDLLKFANESRQDGCFNDIIIRVGEKNIPANKMVLSCYSKYFNTMFNTEMEEKYKDVVEVHGVDGESVEKLVDFMYTGKININTNNVCDLLAVSDFLQMPSVRKLCIEYLLTTVSPQNCFTIQALADRFTIPKLTEKFNNFVVENYQQVVSDEHFKKLSKDDVTKLLQSTHGKVPSDLVYTAVINWVKFELASNESHLSEVIKFVDFHEMSPEMLEDVVSVEPLIKKHGDLGYSLFDALVHHSKKTDKSLISFGGAKTPTKVKKFDLQTKQWSQLPDLPVGRDDAAAVVIDDVLYYLAGDLRTHDKITATNIVHRMKLKEKVLKWEKLASMNVKRWGLSAAVLNGTIFVFGGSDVNYGSLSSGESYVVSLN…
>XP_018671841.1_Klhl7g_Crobusta
MAETSFSLSGTSSVKEQTHNIDHASDLLPFANKSRQDGRFNDIIIRIGEKNIPANKMVLSCYSKYFDTMFNTEMEEKYKDVVELQAVDAESVEKLVDFMYTGKININTNNVCDLLAVSDFLQMLSVKKLCIEYLLTTITQQNCLTIQALADRFTIPKLTEKFNNYVVEKYQQVISDDHFKKLSKDDVIKLLQLTHDKVSSDLVYTAVMNWVKFDLASNESYLSELFKFVDISKVSPKMLEDVISVEPLIRKLDDWGNLFVNALVQQKKETTEKSLISLGGIKSLNKVTKFDLQTMQWSPLPDLPVRRSSASAVVIDDILYHLAGDLNTDGKETATNIVHRMKLKEKVLKWEKVASMNVERYVFGAAVINGVIFVFGGGDENNKRVSSGEYYVVPLNKWI…
>XP_009859022.2_Klhl9/13d_Crobusta
MDGDNQIFPNLHPSCSSDTSVVSPASTSAVVPTGDGRMYRCESHEESVLKGLSDLRKCTSLCDVHLIVEGEKFSAHRSVLASCSPYFRSMFTSEMKEQNQDTIELHGFSAIGLRAVLDFIYSSTVYLTVQNMQDILSAANHLQILSVVKFCCEFLQSEISAQNCVDISKIAKFFNLTDVDDCVRGFILANFTQFVRTDEFLRLSEADVCALLSSNNIRGHSELELFEAANRWLLHDTSRFSSVFPVMQHIRFPLISPDDLDEKVQSVHYMQTDPDCMRLLFEATKYHMLPHKQPLVQSSRMQVRSIMPCLVAIGGKESTNHVSKEVQLFNKEASQWLHLGEMDLPAYCHCVAVLMTLYVVGGQEMFDNNGSTAMSNVYRYDPRFNRWLKMKNMLETRTD…
>XP_002126465.1_Klhl15_Crobusta
MKKNDHAAILFREMSKFQQVGILCDIVVPGKIKVEPAHRIVLLSARSCDGDSGSEDEGFTSSTSESISVEDAYLPLDSVTPNTLQHKSVHDSLQQRLGNLNEFRLHHHCCDVTLKTESSQHDAHRVVLAACSEYFRAMFTLNMKENNMDCIELKGTDSFYFQKVLEFIYTGEIILNLTDATEIMHLAVYYQIHELVHSCKEYLLAQLSSTNCCNLYRLGKDLGLDSFTRTCLLFIHQHFEELGSNLCDVGLLDEDDLLWCLQSDTLGGGDPDSSSESSVFQVVLGWMEEHVFDLTEQAVNEMLSNIRFTLIAPETLERYFNQLKELLPFTEVISTHYNTASNYHCQVHEQPFLQTNKTNLRKTKSSCVCIDGVITQDKVLIPRDFPQHDLITDEVFTSE…
>XP_002121221.1_Klhl5L_Crobusta
MSKGVLSSLKSLKLPTHVWKRQENEPEDSNQRKKKKTKGIRKFIPHIPNMGNWTSALPARHTHYIENEEENALKIMAKLNELREEKLHCDVTFGDNGEKAAHKIVLSFNQKLLDLAATTGETIAVEIDNGSFMADTNDEKVAEPEADTTATDNDVVVDDSTANAEIAKEETQTEVTSEDSQNDETQTDDVGLVSHLQSSDGETKEDEEIATTQEKESTEVVTEESAPATSSSDDVIPAPLCAELVTTMETPESVDEKKEKTEEEEVKEKEEEVAVPESMTDPFDVIVNFLYTSHIDITKRNVSALRILALECELSDIVTACDEFDKVLRTETVKFESNKEKDDTAAQFRYRYSDPSLPSKMMKHFNDLRHHKKFVDVIVTSPSKKIRLDCHSLVLSSGS…
>XP_002130551.1_Klhl18_Crobusta
MALRLPDVDYEDTEETLDCRSFAPSAFEMMQRIRRQGKMCDVTLKVNECKFTAHKIVLAAVIPYFTSMFTTDMAEANGNEIEISAIDENALEHLINYAYTGKITVNVETVQSIMIGANFLQLQVVKEFCANFIKSHLHPNNCLGICQFAELLMCMPLLEKAKSYLNQHFVEVSKSDEFLDLSKEKVLSILCRNELHVKSEEQLFYAASAWVKFKYTQRCEYMHELLQHIRLPLLRPQFLTDVIQMDAAIKSCLRCRDLVDKAKDYHLMPDRRSDFPPNMVRPRYCTEIHEMIYAVGGLTSAGEALNTVEKYSGLVGRWELVASMKTCRSRVGVAVLAGQLYAVGGYDGMNRLNTVEMYTPETDEWCDIKPMQEKRSALGCVAYEDQIFVCGGYDGVSSL…
>XP_002128055.1_Klhl19_Crobusta
MLKPNAGVMSCKVRKKTHTSSSDGGGGMGKCPGRVIPSMNGDRIERFELKEYPNDSLRIINELRHSSLLCDVTIKLEYNGQKKKFSAHKLVLASCSPYFKAMFTGGCRERNMSEVNMREIHPDVFSKLLDFAYTSRILISEQCVLYIMVGACMLQMNHVVQICCKFLENQLDPSNCLGLAAFAEDLGCIDLKRKIEKYVCAHFEQVSQSEEFKTLSPCRLSKIIAADEIHVDCESQVYNAVLCWVQYNPKTRQQYLKMLLEAVRCHSLTPGFLERQLQNCPVVNKEPRCREYLAHVFKELTLHKPVGHKPRAPDIGQVIYVAGGYLRHSLPYMECFHPEENMWLRLRDLPMPRSGIASCVVQGLFYAIGGRNNSPEGNYDSAACDRYNPMSDQWDHRSS…
>XP_002130604.1_Klhl20_Crobusta
MYAERGVPMSMDITSVCGNRLQPVTGITVVNKSSSLRHTSDKHPHQILDVLNILRKRQELWDVAIVVGSLKLHAHRVVLAAASPYFHAMFTVELAESHQTEIVIRDIEEKAMELLIDFAYTAQITVEESNVQCLLPAACLLQMVEIQEICSEFLKRQLDPTNCLGIRAFADTHACRELLRVADKFTQANFQEVKESEEFRLLPVDQLIQIISSDDLNVRSEEHVYKAVTTWIKHDLKDRRNLLPKVLQHVRLPLLTPKFLVGVVSVDPFIHGDEQCRDLVDEAKNYMLLPQERPLMQGPRTRPRRPITREVLFAVGGWCSGDAINSVERYCPESREWRLVAPMSKRRCGVGVSVLDDLLYAVGGHDGTSYLNSVERYDPQTNQWSSDVQPTSTCRTSVG…
>XP_002128060.2_Klhl21/30_Crobusta
MDLYEHNQLSECLKYIASPSKSVCMMLDIKTTTAHSSTFVKPNFSNEIVQGLRNLRTDGKFFDIVIHVADERFPCHRIILAAASNYFRSMFAGMMKESCTDKVTLFGVEPEAAEILIEFCYTGTAVITENNVIELLKASDLLQFHSVREACCEFVGKRLDSSNCLSVRQFAEKLSCAKLADEALTYTAENIVTVACSQEFNSLNYQQIRPILAHHMLNIDKEEGAFEILMQWLKCDIELRKDDFCRLMEVIRLPFIRRIYLLSKIETNPIVRASTLCKKLIKETRLFHTCMLDKNEKTSIRLQPRPSTGIAELLVTVGGCDENCDEATTVVSYNPVSGTWKALAQVEDNLRGGYATVSIGNDIYVTGGSDGATVYNRVWRYKSQVNEWIKVCNMNYAHE…
>XP_002129210.1_Klhl24a_Crobusta
MPLRLRRPSSQMSVNPPVVKKAAMEAEEDLEPTEFSRASSEVYDFEDPKHPLEVLTCFNHLREKGLFTDVILSAGSREFPCHRAILVAGSKYFRAMFCNDHRESREMLVQINGMQPQIMDLLLDYLYTSKAAINADNVQLLLEAANLFQILPLGEACTRFLEAQLDPCNCIGMREFAEAHALSTLFTTASEMIMEKFADVVVHEEFLELPKSRVIDYISDDDIKVTREEIVYEAVKRWVGHDAVTRSGDFAEMLSYVRLPLIHPSYFVNTIECDEQVFSNPACQSILQETRKYHILGNEINSERTRPRRSTGCSAAVVIVGGCDRVGGYNMPYVEAFDPVTGQWNSLAKLPAFTKSEYAVASFKNSIIVSGGRIHSRDVWLYQSHLDNWVKIAPLCKGR…
>XP_009859378.1_Klhl24b_Crobusta
MAHRDHNSPGSSRNIGPQNRARGLGAIPPNADGRMDFLEEPENNEEFPLQVVNRRHNQPRARAGGVRIVTYQSYRGYRLRREDQQEQQGRFYNSPPVNQDQQNDIVPVLSSPDGFSSDSLAGEEHEWSDGMSSISDLDERLPPAAAPPAYPVPGAADSPPPDFLGISMGSRGVGSSRGNKRTRTGSTSSYSSVESVCFNSRKQKISNTNSVQCISQRMALIDKLQKYRSNKEFTDVILTVEDQEIACHRVVLAANSPYFHALLSSNMKEGREGRVHIQGHKPEIVHMLVRHAYAEAIKVTTENAQDVLEAADYFQMDMLKSHCEKFLIRQVAESNCLGLMQFASLHSLDRLYNKAKKYAVKNFNKVSQQEEFLRLPLATLSKYLEDHGLVVQREEHVYD…
>XP_002121338.1_Klhl29_Crobusta
MSSCSQFVFPLQVALNLREMNLMREQSLLTDVTITAEDREFECHRVVLASSCPYFKAMFTYDLRESTERKVTLHGIEATSFAQILNFAYTGTCMLSKQNAADIFVASDLFGILSLRNAAENFLKKCVDFSNCLQILRLSSMYSCPEVTKIAKEFARQNFIDVTQQNEFLQLTIDDVIDYLNDDDINVAREDLVFDAAIRWLRHQPNPTNLTQRVLESVRLPFVRPEYLKIQSTMEVLLNDNAQCLQKISEAISYHHSDSNCGTFLNKQRKPRKRTSREVVMVFGGETRAGSTHEASNDVSYYDPMTSRWDSISILPGAVSAEAFSVVSLGYEIYLTGGTVNGKATNKVTVFYTYLNKWVKLSNMLVPRYHHTCTAIGDMIYAVGGTNGSRCLDDVERYR…
>XP_002122368.2_Klhl23/25/37_Crobusta
MATSTTKIKQERIDDDYNENDITSSFATYHRYSAPLTSSPVGADSTTTLSSEIRSSVPPPLKRARFPSNESPDRQQAAVASSTNGILRLPSAYEHYEATHPCATLQSLNEMRSRKQLVDLHLVVDGKTIPCHKVVLCGCSTFFTERLLPSTLSSTPQNFNVTETSFSVMSQLVDFSYTSKITITDFNIDHLLSAATSLEFESVRKACIALLIQKLSFDNCISIRRYAMEQGCIELLESACKFICENFTEVSLSLNFKAISLKELLSFLSNNNLKVKLEELVYEAAMTWVHHDVTSRKRQLPRILEHVRLPLVQPQFLLDVVQSDSLIKDNKACERFLDEARRFQLLADQRPLMQTTRTQPRTSHCLQKREILVVVGGLNKDKLSLSDCVYFDFPDVSPK…
>XP_018672318.1_Klhl7a_Crobusta
MEDSDVEISLLASSDGVKAFMDSSSHDAEALNHESPATEGLDMEDLTHELTTIDGSDMEVSTMEDSDGKTITPQVDELPGELPFMDGTGSTCLIVGGYKAKKIVETYDVNKKSFKPRKSTLYERWGSTSVKINNHVYTGGGDDSNFVECLNLKQVDGDWNEVASMKEQRWRAASAVLNDQMCVAGGLDGGCNVFSSVELYNPVVNTWTNIPSMKTERYQHALVSYNGPLFAFGGCDNVIGNHIDLNSMESFDPREGKWESLKPMNKGRPSLCGVVYNDEIYAIGGSGRSVERYNIRTNTWTKVSSLNHVRLGSCACVVNGKIYVIGG
>XP_002119569.1_Klhl40/41_Crobusta
MTSAPALGSMCKCHQSELHIDDINQEWLLMWGAKDLRDAGHLVDVTLIAEGKKLKPCHRVVLAASSPYFRAMFSNNMMEQNLDEVELQNVEFSSINAIVDYLYTSKIVINDDNVQSIFTCCSMLQVLGLHGKCKRYIISRLSIYNCIDVYCFAKSLGSIELQIESFRFIASRFCDFVKTKDFVELDKESLVDIISSDDLLVEKEETVYEAALRWLSHDVQNRSFMISEILSYIRMPLLCHDYMNECIVKEDALMNEPQLKEQVHATAMYKSIKTMWDQSEKRKLSTTKEDVKSNSLTESTTDSIVTTATAEAKTSVKNTEQVLSDDELRFLECPFYKIRPRNCTSEVRIPLTTRLRSGMKTETVLLFSNGKNTFLFDPIKNKYYHGDSSSSDAAGLKSR…
>CBY10072.1_Klhl2/3_Odioica
MAHQDAESAKNEVEMESCSESMAPGAWAGSTAANVNEKFKNDAHPNDGFSVMNELRKQGSLCDVTLVAEGRQFPVHKVVLVSSSPYFRAMFNGTMSESSQELVNLPAVQSSALRQLIEYIYSGEVEVTEENVQSLLPAANLLQLSWVRDSCCRFLQSHLHPSNCLGIRSFADVHSCSDLLVASTNFTEENFAEVVKGEEFLNLNEVDVCALFSSDQLSVISEEKVFEAAMEWVRFDVAVRNKSLRALLEHVRLPLLTKEFLVSISQENELLKDADKDCKDLIIEALTYHLLPIELKTKQGGSTRTRPRLPLGLSKVLIIVGGQAPKAIKKVEAYDYKNECWQRLTDMTTRRCRAGVANYKGFIWAVGGFNGSQRVRTVDIFDPVKGEWNPGPPMDARRS…
>CBY21672.1_Klhl20_Odioica
MSSPEGIGDRLAHDLKPDPPVKSFIGQKRPTTPSALPLSVRTNSDLIHCSSAGNLSRQSVNFHSDKHAEKVLLSMNRLRKNEMLCDVSIKVDDKTFKCHKNVLAGSCPYFDAMFASEMVETTLQEIQLHEISSEAMELLIDYCYTAQITIEERNVQQLLPAACLLQMTEIQHYCCEFLSKQLDPTNCLGIRAFADTHHCSELLNISSTYCAQHFEEVASNEEFKNLPLDQLIGILSSDELNVSCEEEVYRAAMEWISHDLTNRKSQLATVLKHVRFPLMTPVFLVGTCSNSQLIKADEESRDFVDEAKNYLLLPQERGRMQGPRTRPRRPVNPYEFLFAVGGWCSGDAIQTVERYDPVREEWSMVASMNKRRCGVGVAVLDNIIYAIGGHDGTSYLQTV…
>CBY19239.1_Klhl1/4/5_Odioica
MSEDNHGFINNNHASEAFQMMDHFLRNKQLCDVTLICGKRRMAAHKLVLSSLSSYFAVMFTQDLCEKNQDEVEIKEVNPDALMWIIRYMYTSHIDIREDNVEDLLITARLLQIEKIVVACCEFLRKQLHPSNCLGIAKFAESQACPELFTASLNFIKKNSLNILNEQEFLELGLKDVLRLLEYDDLVVPNEEAVFDIVTAWVEHDLDARKSSVAELLRAMRLCHISPTYLAENIEPHHLVRENPSAHEIVIDMMKLHLTKKLNPRQEASRKSTLGFLLCIGGMDNQKGINNVELLDPLSPRSWSECGQIVKHKRVQFGSAVIDNKLLVVGGRDGYKTLNSVECYDFATKSWKSMPPLSTHRHGVGIVLLDGPLYAVGGNDGWSFLNTVERWDPQFRSWN…
>CBY18144.1_Klhl9/13d_Odioica
MIKFIFFFSLFQTKDHRQKLSHKLESLKATVSSGSGRVHYRPVPSEASNYESNSNRANIRLHGNRDDSTFDEDQESPTTSSRSFNGNNIVGRKFSETPTEGTILRGLSSLRMDGHLCDVTLVAEGLQFQCHRVVLASASAYFRSMFTSNMIEKDKEFIELKDITSDGFDSILKFIYTNSIILSSRNIQYILHAATMLQVEPVIKFCCQYLEEEISIGNCVEIKNLARFFSLKDVEDAVQNHILTNFAKFVHTEEFLRLPVDDLCGILSSDSLWGQSELELFKASDKWLQHDMPNRSQYIRQVMNNIRFPLITPDDLDEKVEKVEYMKTQCMELLLEACNYHMLPWKQPIITSPRARVRGSGPCLLALGGKESTNMVSKEIQVYHKNLGDWVKLSEMESP…
>CBY12678.1_Klhl9/13b_Odioica
MADNLSLSSRSSTLAANQKGGSMGLSGNIDPAAILLQQQLAGGVPSKPPAGGYTGGALQNGTAAASTAAIPPIPEVVKAPEFQLFKEAEHNAELLSGLNELRNENFLCDVTLMADDKPFSAHRAVLAATSPYLKTLFSDMSGGKIEHEVVEIRGVSAEGLKHIINYVYTSELKLNMTNIREVLAAAAHMQLKKLLYYIYCNIFKHEISVFNCVDIIQISEQFELPEVEEKAYSFIAQHLNELVKTEEIQKLSIENMSFLLDSNGLKNVSELELFEATRQWLMFDQNRYQYIRPLMEKIRFPQIPPRDLLRYVNFVDFMRIECNYLLLEASNYHMLPHSQPILQSVRTQVRSNDFRMVVVGGVDQQDRVSNQLLALTPDVSKSDFLPPMHEGLCSHCVAV…
>CBY34179.1_Klhl9/13c_Odioica
MSGKLESQNSYSSFKTESEVSHSITASSAYPETTFTSNTYHQGLLRGFDELRNDAHLCDVTLIAGNSKFPVHRTLLAACSPYFRSMFTKDAQSSTICRSEGSKYTWFSESIELRGISSEGLRHIVEFIYTGRIPISMSTVQNILAVSRHMQIQAVLDFCMEFLISAIDVNTCVDIIHIAEVFGMPQLEDKATSFMLDRFPDFMKSSQLQKLTFDNMAALLESNDLKAMSEMDVFAATLKWIMYDPARQQYIRKLMERIRFPLMPPRDLMVHVNVVDFMRTKCNDLLLEASSYHMLPHSQPIVPSSRTRVRSNDSRLVVVGGADNTDEVSNQLKVFNKELTAYTLLPSMETGVHSHAVAVLNNFLYILGGQNHFEERGKTAVATVARYDPRFNTWMKIAS…
>CBY20865.1_Klhl18_Odioica
MSNVEVIRDLTESLIAQFIENDSLQKYQNVTKSQVQGAVKAAVRAFKFSLNIQTGTSTIRPELDVKLADADGPLRGPKTESKEVICHKSSLFPTCFNRLAKFREESKAIDVVIKSGPLRIGAHKVVICSAIPYFQGLFMSPVAPGETEVSIEIPGVDPAIIISLIEWAYRGEIKLTNETVQSLLVAAGYLGCEQVITACCDFIDRRMNTDNVLEVVQVAESLSCHDLARRARQFIDRHFCDLFALPVWGSAPPEIVMSILGSSDLYVEQEANVWSAFKNWLIANPSCLPELVHGMLSQVRLHLLPPQFIRDEVLVFDLVSSNIQCRNLIDDAILRHCNVEFSRMKVCDPDDDGLLIDSERLNPRYCSHLQNHIYLLGGFASNAVHESINIVDMFDSSSK…
>CBY19361.1_Klhl21/30_Odioica
MLDARYSPKLLLGLEDLWRNEIFVDTTLEFGDEEVKVHRAVLAAASDYFKSMFAGALKESWSHEKIRINEVDGKSFNTLIEYSYTGNVDVNQKNVLILLKTADLLQFDSVRHLCSEFLVAELSPSNCLDMSNLAQSIGMWELLERSRLYLLENVGQVAKCIPTFFKLGLDEFEVLLNSENLLVPKEETVLELILSWIKYDTEERMAHLNRLIHLVKLPFVRRFYLMQLSSIPLMAGDVCANYISEARDFQAKKINRSDFAYDHRFKPRPSTGIYEIYVRIGGTNADLDELSVVEGYNPITKNWRRLSEPLGEPLRGGYSVCALGTDLYISGGRSSDGLVTNRCYRFQPQIDSWSLINGMIQDREYHCSASLCGKLYCVSGDSGAEVFDPESSAWKAIKA…
>CBY33497.1_Klhl8_Odioica
MEDFAPNNLNRVADAVPLINPSIDAEFSESSMDTTSTAVHEPKDEPMAAFNNPKNLPQPTLVYKSSPKFPQVELCRDFRDRDQLTDVTVKVGDKEIRAHKLILAATIPYFQKMFCSGMEFVEAKKDGRSLNPEALQSIVDFVYSREILLNVDTVQDLLQTATLLGVDEIIEACSNFMSSHLSEENVVTVWLFAESINCIDLMVSCEGFCISTFSDESWQEPIAQLPLKFLIRILETNELNVTNEVIVVEMVKNWLEADSKNRNEHLETLLRAVRLDQLLLSELLELEKTSPFNNSIGAIKMISETKNFHLASGNNTIALPISRGPRNSYAGVLICVGGRGNEGDPYKSVEYLEAHKTQQMEWKSLPDMRNARRHVGAIALGNCLYAVGGHSGKDHLSSV…
>CBY20883.1_Klhl9/13a_Odioica
MSAGGGERRMDLGDYGGGGSPPNPVTSVPPIFNRGKKAFRADQFSDDIREGFRKLRESDSLSDCILIAQDVQFPVHKALLASVSDYFRAMFCSGMKEATSNVVALQGICPEGLKKIIDFIYSGEVMIGMDDVCVILDAATHLQIEHVVTFCTEFLVEQLTMNNCLEIGNIASQFNLSEVDDFINRFLLQNFTSIPDLCKIPFERLKFLLGSNDLQGVKELDLFHHARVWLEGGLPQEKRFSYAGELMEQIKFPLIQPSSDLNEIKDVDFMKESKCMQLLLEATIYQMLPNMQPLLQTSRTKIRSNSNHLIVLGGVLRQQLSVSNQLRAFDENKKDWLRLREMDHPRYQHGIAVIGNFLFVVGGQSNYDTKGKTAVDTVFRFDPRTNSWREVASLNEKRT…
>CBY09597.1_Klhl24a_Odioica
MARKYHDQLQNARVVGDQNQETEIPKKIEKEHVTDRAQKQESADRNREKDRQKRQNGRNRETEDIILQLRENDQSQDSDLRHVRENDARHLEIVEQNRGRILKLPASRKRNQGGEVQVAKEEQKMMLIRDRQMIFERKKRASLRMSNTFPNSAQKDVKVIEKLMTPNVEGEIFDSSKAQISDEKIEVFDAAHAGRMMKTFNELRKSNLFTDVVLSVAGKEFACHRAVLVAGSNYFRAMFCNDHRESKEMLVQINGLQSEVMEVLLTFLYTAKTTIDQGNVQMLLEAANLFQIDLLRRNCTAFMEKQLDPCNCLGMKHFADAHGLEKLSVDAEKMILEKFMEVMNHDEFKLMPRDVIVDVIKGDDLEVNDEILVYRAVKNWIDHDRKSRAKDVAELMSHV…
>CBY13793.1_Klhl23/25/37_Odioica
MPEARKRKMASPVRCIKSENADVDLITDGASTSSDRLSPEAIKPELPSAIVHYEAGSASRILSGLDGGKLLSDIDLKTADEETIAAHKAILSASSDFFKRKIKAKPEMKSLDLTDCPGKAVRDLIGFLYTSRLSITAEGAKELLSTAVRLELASAQQAVENFLKLRLTVPIVLQTLKRSQGAQSASLLDEARAYAFTRFVEVTGDPEFVNLPVEEVEKILSSDLLSVESEEEVYQAVMKWAKAEPERANDGSLLYQLLKHVRLPLAKPQFLLDVVQLEPLIKRNSECQQLLEEAKRYHMLADQRPLMQSTRTQKRQKPKRSFCKEVIALIGGLNPAKQQISDCFVFRPPTCEAEASNNNSEAFVIRPDSLSSPNVAHVMYCVAKVKNLAVVSGGLDQHS…
>CBY21847.1_Klhl24y_Odioica
MEDEVGIENAEIHPVLTDDDSTSNGSGESLENGLGTRRSRKRRKIQPRSENQAKWESPSQRVCRQQVISKLNKFRKDGIMTDVVIAVPEHPDIDAHKIVLAAASPFFQTMFQSGMRESTSNRVEMPQIKYETALSLVEFAYCGKYGITAENAQNLLEAADCYQFHMLKENCESFLLSTIDLSNCFTLLKIADFRVLPRLSSAALTFALKNFSLITKSPAFTELSFTVLQNYLTDDDLVCNNEEGVYSAIVYWLNYKKEERSQHASQLLKCVRLGHVNPRFIWDVIEKEPLFSDAECLQYINNANKYKMLGSSDRFNEFESIGRPRICSGITPALVFVGGISGNKKLNDVFALPKPQEKLQNYDLKTEWVKLPNITSDHLNLHSYSVCENENNIYITGGH…
>CBY33097.1_Klhl5L_Odioica
MPITGLFSAVRRRLGGQRGEELSYEGWASELQEELRACRDERVATDIDFGKYGDAHSQVILAIGGKTLLNKAVNFVSKLTDEERVKPQPEEETEAADQEAPPKYEDSQENRAFAEKNLRELQEKLKVLEDLMADHPEPEPIKKKMDQIQAPPEGYEESGLLVNTDSLEESHPSEPPAVYRSDKPDISAEEIASKAAEVLEIETEAKPEENNEEDKSEMPVVTLEAPPSEESVKVESDELKKSDNEKDTDSTEMSIEKKEAEVIAAAKFEVSEKSGPDDLPPTYEETTKKEESSFTAFPDLGDLPSIPALVNFFYTGELLISKRNRSDLMDLATEFSLPLIITGCDEYDKMLGPDKDEESDISGIRYKHRNHKEAAQFLHLALTAQWRQQKTLQTDTETK…
