# Supplementary material for: The Cis-Regulatory Code for Kelch-like 21/30 Specific Expression in Ciona robusta Sensory Organs
Source: Front Cell Dev Biol. 2020 Sep 11;8:569601. doi: 10.3389/fcell.2020.569601 (PMC7517041; doi:10.3389/fcell.2020.569601)
Supplement: TABLE S2 — Klhl protein sequences excluded from phylogeny for their high degree of molecular divergence. Their names were assessed by genome search and reciprocal BLASTs. [file Table_2.XLS]

## Sheet: Coppola et al. Supplemental Tab
Supplemental Table S2. Klhl protein sequences excluded from phylogeny for their high degree of molecular divergence. Their names were assessed by genome search and reciprocal BLASTs.
>XP_002124645.2_Klhl13L_Crobusta
MWKRPNLKHIRSNTTQKIVLAACSGYLKDMFVAREKKQGEIINSELTKIPLLGIKPKTVDQILEAMYSTSITLSQHTVDDMLSAASFLRIPAVVAACGDFLAEMLCVKNCLRTLQVANLYSLNELLERCYSMACKNFMTVCHQKEFLKLRYCELQSLLPRQDLAVNTELNAFDAVVRWMDGDKPTRMTYAGRLMRHIRFPFIPESELVDHVEASDYVTNVPKVGDLVREAVRFHLLAHRRSIFQTARTIPRTTFKMNAIIGSGGLSLKRDGSLTDKIFYCDVTEGEWKHLANLPEPRHHHAVAVLGGYLYVAGGDSTEGWSSPSDKVWRYDLWSEEWLTVSRMKKPRESFQMAALEMKLYVVGGRVNNGVTVAEVEVYDPATNSWDEVAPISSPRRHVA…
>NP_060613.1_KLHL11_Hsapiens
MAAAAVAAAAAAAAAASLQVLEMESMETAAAGSAGLAAEVRGSGTVDFGPGPGISAMEASGGDPGPEAEDFECSSHCSELSWRQNEQRRQGLFCDITLCFGGAGGREFRAHRSVLAAATEYFTPLLSGQFSESRSGRVEMRKWSSEPGPEPDTVEAVIEYMYTGRIRVSTGSVHEVLELADRFLLIRLKEFCGEFLKKKLHLSNCVAIHSLAHMYTLSQLALKAADMIRRNFHKVIQDEEFYTLPFHLIRDWLSDLEITVDSEEVLFETVLKWVQRNAEERERYFEELFKLLRLSQMKPTYLTRHVKPERLVANNEVCVKLVADAVERHALRAENIQSGTCQHPTSHVSLLPRYGQNMDVIMVIGGVSEGGDYLSECVGYFVDEDRWVNLPHIHNHLDG…
>XP_009858079.1_Klhl28_Crobusta
MGSPVSRVIQACPNVEKKRISQKFKPLPNPGNRLYSDNQLWVEILGNLNNMRHSGSMVDLVIVNGEHSYPCHSVVMCARSKYFHDLVEASVATTNGTICFNSPVHLKVCEIKDIIAVKLLEYIYTGCISIPFQHSKEFVDASVKWGVNDYIEFHEKVSLSQYYSRRSSSVLFHSVFSDEELRDLSINIQETDIIIMMRFSEYFSVAKNTMLTSNFVVMPLSGKGVHCHREVLVSCSDYFRCMLSTCSFKESKQDCVQLQDIDHATLRLIIQYFYTSKVHFTSSNAAQIAKATGWLCPCLNIYNEASNYLMACLSCDNCFEMEELGRDYALHELHSAAMEFILNNMWNLTDTEQFLNLHEEILRIYLSSDALQAMQEKQVFLAIIKWGVRHGVNSMLNLI…
>XP_002129540.2_Klhl14_Crobusta
MGSSASKGRHSGTNVDQKIVSIPHQHSNEHINALVKGLSTLRKTSTLCDVTLSVNETEKGPLNKYNAHRCVLAASSVYFREKLGVSAAEFDGEQPPTPESKTTPRNDVTTDDVPIDFPITHKAMETVLQYIYSAVLESDPRDIPNVVEAAVKLGIDSLKRRCIAEIQSGFQLEYFQRILKLSEQLDLSELKDFALRKTIGQFDEFVDTNCFLALTETDMQELVNHRKGVLSNECVIPELQMFNSILKWSTKDTKERKESTLKLLKCLHYAKIPQSSLTNYVLAQDIVMQDKELLTIIEGLIGEDKKKILQRLKKQMSTTAPPSDKNGGIGDGNSPLHNYVIVTGGRLYDQFTAQIQVLNHKDQTWKELTRLPSTLCHHSVAVVGNVLYVAGGEDTAIAG…
>XP_005267404.1_KLHL33_Hsapiens
MSVSDTPHYPPELESVSHPVQRDCLGLLVHAQRTPSWPPSPDEDPRLPSFPLEEPGSRPLVPRNLPFPALSLEEEEEEEEDEDAAEPEWLRSEEHPSQFFAEAQRLREQRLLLDEEVSVAGRVYGVHRVILAAISSLFRDRLLGGGGPRPPFSLEVSPGGWEAVLTFAYEGVLGPASQGDVLAAAEALGAPRVKAAAQQTCERAGNAREDVKKPSQAEELRENLRGIELLYREGVGCDLKLEAGGCQLSVHRAALACGSEFFGAMLLSGMRESQGTEVSLRTISTQDLRLLVSFAYSGVVRARWPGLLRAAQAALQYQSSSCLDLCQKGLARGLSPARCLALFPMAEAPGLERLWSKARHYLLTHLPAVALCPAFPSLPAACLAELLDSDELHVQEEFE…
>ENSP00000476795.1_KLHL16_Hsapiens
MAEGSAVSDPQHAARLLRALSSFREESRFCDAHLVLDGEEIPVQKNILAAASPYIRTKLNYNPPKDDGSTYKIELEGISVMVMREILDYIFSGQIRLNEDTIQDVVQAADLLLLTDLKTLCCEFLEGCIAAENCIGIRDFALHYCLHHVHYLATEYLETHFRDVSSTEEFLELSPQKLKEVISLEKLNVGNERYVFEAVIRWIAHDTEIRKVHMKDVMSALWVSGLDSSYLREQMLNEPLVREIVKECSNIPLSQPQQGEAMLANFKPRGYSECIVTVGGEERVSRKPTAAMRCMCPLYDPNRQLWIELAPLSMPRINHGVLSAEGFLFVFGGQDENKQTLSSGEKYDPDANTWTALPPMNEARHNFGIVEIDGMLYILGGEDGEKELISMECYDIYSK…
>XP_002125696.2_Klhl28L_Crobusta
MTDKQCIQMHQHSKNMVVQLNRQRLENTDYCDVIIKVEDVHFSAHRSVLAACSPFFDAMFTSKMVEQFKKEVEIKDVKKHIFNDVINFIYTDQIVLSADNVRDVLHYSSFLQIKDLLDATVEYLTQSICPENWFVIRGLGQLYTLPTLVLQAEKCMLQNFDESSLHESFLELTATDLDSIIKSEDLVVSSEFVLLLALISWVQKDVKNRQQNFLALLKYVRFQFIPIEYLTKTFRKMDLVKNSPEIRDLIEDAMCFRADPNTSIAEKKRAGFLPDGNIALVPCIGLPSKLSLPDQTWKTIPSQSTGKQHCATAVHNGKLYCFGGIDVPLEPPLGLTVKSSSNLKCFDGKSWVHLIEHGMGLGSARSTAVIIKDTLYIFCGINEMKYLNSRNWIVMMSKN…
