# Supplementary material for: The Cis-Regulatory Code for Kelch-like 21/30 Specific Expression in Ciona robusta Sensory Organs
Source: Front Cell Dev Biol. 2020 Sep 11;8:569601. doi: 10.3389/fcell.2020.569601 (PMC7517041; doi:10.3389/fcell.2020.569601)
Supplement: TABLE S4 — List of oligos used for cloning and mutational experiments (in red are shown the mutated nucleotides, with respect to wt sequence). [file Table_4.XLSX]

## Sheet: Sheet1
	Supplemental Table S4. List of oligos used for cloning and mutational experiments (in red are shown the mutated nucleotides, with respect to wt sequence).
Oligo Name	Sequence
KLA_fw	CCTAAGGTGATCTCACAACG
KLA_rev	GGTTAAGTATACCATTACCG
KLB_fw	GCGCACTTATAACATGCA
KLB_rev	TGAGGTTACTAGAACGT
KLC_fw	TATTATTATACAATTTATGG
KLD_rev	TCACGTGACAAGACTAGGCA
KLE_fw	TGCCTAGTCTTGTCACGTGA
KLF_fw	GTGAGTTAACATTTGTGCG
KLG_fw	GTGATCAGTTCGACTATACT
mMitf1_fw	CCCTGGTGCCTAGTCTTGTCACTCTAAAAACACTCAGGGATTATAAATAACC
mMitf1_rev	GGTTATTTATAATCCCTGAGTGTTTTTAGAGTGACAAGACTAGGCACCAGGG
mMitf2_fw	GCTGAAAATGATTCCCACTCTATGCGAAGTCATTAAACAAAGAAACAACG
mMitf2_rev	CGTTGTTTCTTTGTTTAATGACTTCGCATAGAGTGGGAATCATTTTCAGC
mDmrt_fw	GTGATCAGTTCGACTATACTTTGGCATTTATTTCTCAGTCCG
mDmrt_rev	CGGACTGAGAAATAAATGCCAAAGTATAGTCGAACTGATCAC
mMsx1_fw	CGAAGTGTACAGTGCCGGGTTTAGTGAGTTAACATTTGTGCG
mMsx1_rev	CGCACAAATGTTAACTCACTAAACCCGGCACTGTACACTTCG
mMsx2_fw	GTGCGTTTGGTCTGTTGCGAAGGAACTGATTGTCAAGTTCTAAATCG
mMsx_rev	CGATTTAGAACTTGACAATCAGTTCCTTCGCAACAGACCAAACGCAC
